# Supplementary material for: Spatial exosome analysis using cellulose nanofiber sheets reveals the location heterogeneity of extracellular vesicles
Source: Nat Commun. 2023 Nov 8;14:6915. doi: 10.1038/s41467-023-42593-9 (PMC10632339; doi:10.1038/s41467-023-42593-9)
Supplement: Supplementary file 8 — Source Data [file 41467_2023_42593_MOESM8_ESM.xlsx]

## Sheet: Fig1c
Pore diameter (µm)	Before saliva	After saliva	PBS 10s wash	PBS 5min
10	0.00928	0.007351	0.009206	0.009583
9.9437	0.009265	0.007344	0.009206	0.009443
9.8238	0.009231	0.007328	0.009206	0.00917
9.6058	0.009143	0.007286	0.009035	0.008908
9.4964	0.00901	0.007233	0.008477	0.008571
9.294	0.008663	0.007267	0.007801	0.008118
9.1894	0.008452	0.007488	0.007629	0.007746
8.9997	0.008118	0.007511	0.007134	0.007788
8.9023	0.007971	0.007346	0.006781	0.008174
8.7239	0.007664	0.007169	0.006295	0.008387
8.6324	0.007455	0.00715	0.006179	0.008289
8.464	0.007239	0.007204	0.006088	0.00816
8.3787	0.007321	0.007325	0.006088	0.008069
8.2198	0.007863	0.007617	0.006749	0.008035
8.1393	0.008239	0.007799	0.007533	0.008004
7.9894	0.009137	0.008311	0.009023	0.007977
7.9135	0.009745	0.008816	0.009786	0.00796
7.7708	0.01097	0.01	0.01124	0.007958
7.699	0.01146	0.01043	0.01178	0.007959
7.5645	0.01218	0.0111	0.01237	0.007858
7.4968	0.01242	0.01134	0.01265	0.007334
7.3647	0.01271	0.01163	0.01325	0.007249
7.3025	0.01279	0.01164	0.01348	0.007365
7.1488	0.01283	0.01144	0.01348	0.008366
7.1163	0.01283	0.01137	0.01335	0.009523
6.9288	0.01225	0.01073	0.01305	0.01066
6.5832	0.008316	0.00842	0.0112	0.01171
6.3749	0.00533	0.006435	0.00942	0.01274
6.1661	0.004522	0.004966	0.007534	0.01373
5.9809	0.004604	0.004504	0.005181	0.01467
5.8369	0.005116	0.004759	0.004872	0.01538
5.6579	0.005164	0.004552	0.004552	0.01586
5.5077	0.004709	0.003952	0.003977	0.01615
5.413	0.004396	0.003548	0.003864	0.01637
5.0691	0.002711	0.002135	0.003725	0.01658
4.7661	0.000279	0.001278	0.002945	0.01674
4.5278	0	0.001619	0.002301	0.017
4.3138	0	0.002017	0.001963	0.01595
4.0747	0	0.002395	0.00102	0.01458
3.9082	0	0.002454	0.0001721	0.01368
3.7274	0	0.002168	9.693e-05	0.01214
3.5741	0	0.001751	0.0004792	0.01254
3.436	0	0.002044	0.001414	0.01238
3.3034	5.2e-05	0.002545	0.002131	0.01113
3.1901	0.000145	0.00259	0.002779	0.009815
3.0649	0.000831	0.00299	0.002981	0.005797
2.9601	0.001718	0.003574	0.00323	0.003177
2.858	0.002319	0.003708	0.003583	0.005777
2.7667	0.002561	0.00325	0.003739	0.00711
2.68	0.002675	0.00253	0.004001	0.00773
2.5915	0.00294	0.001904	0.004138	0.007782
2.5156	0.003146	0.001805	0.004039	0.006859
2.4447	0.003397	0.0017	0.003951	0.006937
2.3758	0.003214	0.001495	0.003934	0.008295
2.3107	0.003152	0.001423	0.003742	0.008058
2.2539	0.00314	0.00158	0.003457	0.007214
2.1989	0.003067	0.0017	0.003243	0.007161
2.1377	0.002988	0.001749	0.003004	0.007035
2.0395	0.003379	0.001948	0.003157	0.007032
1.9429	0.003718	0.001802	0.003922	0.006594
1.8595	0.004008	0.001612	0.003982	0.006334
1.7805	0.005187	0.002272	0.003718	0.007163
1.7136	0.005446	0.002752	0.003424	0.007275
1.644	0.004558	0.002689	0.002942	0.007265
1.5821	0.003497	0.002132	0.002536	0.007149
1.5249	0.002969	0.001805	0.002431	0.00688
1.4742	0.002389	0.001465	0.002622	0.006254
1.425	0.001623	0.000866	0.00273	0.005662
1.3793	0.000898	0.000355	0.002632	0.004967
1.3361	0.001168	0.000397	0.00288	0.002461
1.2948	0.001478	0.000396	0.002774	0.001632
1.2571	0.001829	0.000357	0.002492	0.003101
1.2201	0.002128	0.000284	0.002885	0.004741
1.187	0.002538	0.000184	0.00314	0.005894
1.1541	0.003005	3.3e-05	0.003251	0.007864
1.1233	0.003549	0	0.003147	0.008934
1.0944	0.004151	0	0.002797	0.009927
1.0679	0.004719	0	0.002244	0.01023
1.0049	0.005074	0	0.001703	0.01041
0.9496	0.004323	0	0.001309	0.0101
0.8988	0.003453	0	0.002065	0.01078
0.8544	0.003526	0	0.002881	0.01024
0.8137	0.003974	0	0.003346	0.01062
0.7764	0.004625	0	0.003293	0.01151
0.7431	0.004979	3.7e-05	0.002379	0.01186
0.7121	0.00562	0.000263	0.001825	0.01245
0.6831	0.005634	0.000426	0.00234	0.01294
0.6569	0.00551	0.000502	0.002428	0.01292
0.6326	0.005664	0.000501	0.002206	0.01256
0.6103	0.005702	0.000435	0.002022	0.01268
0.589	0.005355	0.000305	0.002221	0.01101
0.5692	0.004756	0.000117	0.002299	0.01062
0.5509	0.005161	1e-06	0.00207	0.01061
0.5338	0.005818	0	0.002041	0.0104
0.5176	0.006247	0	0.002652	0.01205
0.5023	0.005974	0	0.003261	0.01427
0.4881	0.006341	0	0.003549	0.01545
0.4743	0.006911	0	0.003403	0.01608
0.4616	0.007454	0	0.002842	0.01654
0.4494	0.007897	0	0.002491	0.01612
0.4378	0.007984	0	0.002296	0.01601
0.4268	0.008466	0	0.0019	0.01627
0.4066	0.01016	0	0.001351	0.01831
0.3881	0.01052	0	0.0001354	0.01939
0.3712	0.01052	0	0	0.02069
0.3558	0.01053	0	0	0.02183
0.3414	0.0102	0	0	0.02313
0.3283	0.01004	0	2.017e-05	0.02381
0.3162	0.01052	0	0.0002154	0.02282
0.3048	0.01111	0	0.0009073	0.02166
0.2846	0.01092	0	0.001745	0.02083
0.2753	0.01164	0	0.002395	0.02051
0.2668	0.01254	0	0.002306	0.02217
0.2511	0.01384	0	0.002002	0.02405
0.2439	0.0151	0	0.001084	0.02622
0.2371	0.01614	0	0.0005958	0.02752
0.2247	0.01763	0	0.0004611	0.02979
0.2189	0.01799	0	0.0004719	0.03092
0.2135	0.01779	0	0.0004356	0.03117
0.2033	0.01822	0	0.0004403	0.03264
0.1941	0.01888	0	0.0003584	0.03599
0.1856	0.02097	0	0.0003209	0.04055
0.1708	0.02545	0	0.0003697	0.0424
0.1642	0.02777	0	0.0003894	0.04456
0.1581	0.03029	0	0.000391	0.04689
0.1473	0.03261	0	0.0004427	0.04982
0.1424	0.03489	0	0.0008137	0.05223
0.1377	0.03828	0	0.0009525	0.05775
0.1294	0.04241	0	0.0009601	0.0606
0.1256	0.04531	0	0.0007792	0.06325
0.122	0.04821	0	0.0006761	0.06841
0.1155	0.05486	0	0.0004881	0.06898
0.1124	0.05822	0	3.791e-05	0.07415
0.1095	0.06132	0	0	0.08652
0.1042	0.06979	0	0	0.09324
0.1017	0.07316	0	0	0.1032
0.0994	0.07606	0	0	0.1174
0.0955	0.08358	0	0	0.127
0.0939	0.08668	0	0	0.1386
0.0909	0.09252	0	0	0.1583
0.0874	0.1043	0	0	0.1709
0.0861	0.1101	0	0	0.1834
0.0842	0.1167	0	0	0.2083
0.0807	0.1223	0	0	0.2219
0.0791	0.125	0	0	0.235
0.0781	0.1267	0	0	0.2656
0.075	0.1313	0	0	0.2786
0.0731	0.1384	0	2.892e-06	0.2942
0.0722	0.1425	0	1.219e-05	0.3207
0.0684	0.158	0	1.595e-05	0.3297
0.0658	0.1802	0	2.583e-05	0.3463
0.0645	0.1944	0	0.0001527	0.3727
0.0622	0.2224	0	0.0003338	0.3827
0.06	0.2547	0	0.0005534	0.3967
0.0585	0.2695	0	0.001098	0.4298
0.057	0.2775	0	0.001947	0.4381
0.0565	0.2836	0	0.002744	0.4426
0.0543	0.3194	0	0.002935	0.4574
0.0539	0.3268	0	0.003914	0.4782
0.0534	0.3338	0	0.004186	0.4866
0.0507	0.3754	0	0.00439	0.5149
0.0496	0.3925	0	0.004819	0.5515
0.0489	0.404	0	0.004973	0.5697
0.0478	0.4182	0	0.005145	0.617
0.0472	0.4243	0	0.005049	0.6872
0.0469	0.4262	0	0.004834	0.7022
0.0457	0.4267	0	0.004717	0.7024
0.0454	0.4294	0	0.004141	0.7092
0.0448	0.4385	0	0.004119	0.7431
0.0436	0.4544	0	0.004245	0.7499
0.0431	0.4596	0	0.005485	0.7561
0.0415	0.4605	0	0.006225	0.7776
0.04	0.4559	0	0.007651	0.7803
0.0396	0.4555	0	0.00896	0.7776
0.0394	0.4555	0	0.009146	0.7613
0.0389	0.4556	0	0.009212	0.749
0.0384	0.4604	0	0.009341	0.745
0.038	0.4697	0	0.009407	0.7348
0.0356	0.5313	0	0.00944	0.7346
0.0349	0.5443	0	0.01018	0.7366
0.0335	0.5628	0	0.01013	0.7369
0.0332	0.565	0	0.009849	0.733
0.0329	0.5705	0	0.009775	0.7068
0.0323	0.5849	0	0.009805	0.6781
0.0311	0.5847	0	0.01015	0.6711
0.0308	0.5797	0	0.00994	0.6674
0.0306	0.5746	0	0.009615	0.6575
0.029	0.5489	0	0.009264	0.6575
0.0285	0.5484	0	0.007442	0.6627
0.0276	0.561	0	0.006843	0.6897
0.0267	0.5705	0	0.005851	0.6895
0.0259	0.5919	0	0.006363	0.6915
0.0255	0.5958	0	0.007802	0.6915
0.0244	0.5949	0	0.008943	0.6959
0.0241	0.595	0	0.01276	0.7159
0.0238	0.5907	0	0.01359	0.7124
0.0226	0.561	0	0.01402	0.7061
0.0223	0.5507	0	0.01799	0.6996
0.0218	0.5363	0	0.01978	0.6515
0.0214	0.5182	0	0.02215	0.6374
0.0204	0.5213	0	0.02377	0.6402
0.0199	0.5366	0	0.02323	0.6449
0.0186	0.5322	0	0.0223	0.661
0.0182	0.5437	0	0.02254	0.6644
0.0178	0.5428	0	0.02267	0.6679
0.0168	0.5329	0	0.02269	0.6671
0.0164	0.5286	0	0.02981	0.6591
0.0158	0.4975	0	0.03373	0.6298
0.0153	0.4979	0	0.0424	0.62
0.0147	0.4972	0	0.04583	0.6059
0.0145	0.4854	0	0.04403	0.5795
0.0138	0.4824	0	0.04338	0.5551
0.0136	0.4777	0	0.05006	0.5645
0.0133	0.4689	0	0.05241	0.5536
0.0128	0.4464	0	0.05492	0.5653
0.0126	0.4443	0	0.06552	0.5671
0.0122	0.4396	0	0.06861	0.5654
0.0119	0.4319	0	0.0765	0.566
0.0115	0.4263	0	0.08732	0.5414
0.0114	0.43	0	0.09617	0.537
0.011	0.4167	0	0.09791	0.5322
0.0108	0.4064	0	0.09893	0.5195
0.0107	0.3956	0	0.09954	0.5085
0.0103	0.367	0	0.1006	0.5033
0.0102	0.3585	0	0.1064	0.4971
0.01	0.3501	0	0.1085	0.4751
0.0097	0.3373	0	0.11	0.4723
0.0096	0.337	0.000557	0.1173	0.4676
0.0094	0.3298	0.004486	0.1209	0.4575
0.0092	0.3282	0.008705	0.1245	0.4449
0.009	0.3296	0.01281	0.1301	0.4448
0.0089	0.3303	0.01483	0.1372	0.4342
0.0086	0.3329	0.02115	0.1408	0.4298
0.0085	0.3352	0.02387	0.1506	0.4263
0.0085	0.3375	0.02661	0.153	0.4132
0.0082	0.3383	0.03376	0.1554	0.4076
0.0081	0.3346	0.03603	0.163	0.3983
0.008	0.3188	0.04029	0.1654	0.3854
0.0078	0.3037	0.0441	0.1698	0.3857
0.0077	0.2892	0.04663	0.1737	0.3809
0.0076	0.2819	0.04756	0.1764	0.3771
0.0074	0.2588	0.04775	0.1776	0.3759
0.0074	0.254	0.047	0.1781	0.3705
0.0073	0.2526	0.04583	0.1807	0.3489
0.0071	0.2458	0.04299	0.1859	0.3452
0.007	0.2379	0.04176	0.1981	0.3419
0.0068	0.2217	0.03755	0.2014	0.3334
0.0066	0.2144	0.03082	0.1994	0.3306
0.0064	0.2051	0.02692	0.1857	0.3245
0.0063	0.2015	0.02612	0.1652	0.3166
0.006	0.1904	0.02444	0.1529	0.304
0.0058	0.1887	0.02432	0.1083	0.2972
0.0057	0.1892	0.0245	0.08909	0.2727
0.0054	0.1798	0.02416	0.06977	0.2721
0.0053	0.1753	0.02286	0.03503	0.2727
0.0051	0.1436	0.01941	0.03216	0.2758
0.0048	0.1103	0.01367	0.02568	0.2756
0.0046	0.07271	0.01127	0.01765	0.2659
0.0046	0.05284	0.01067	0.01049	0.2399
0.0043	0.01496	0.008281	0.007222	0.2167
0.0043	0.0127	0.007984	0.001057	0.206
0.0042	0.009593	0.007402	0.000704	0.1884
0.0039	0.0125	0.004515	0.0001727	0.1825
0.0038	0.01583	0.003778	0	0.1751
0.0037	0.02141	0.00222	0	0.1648
0.0036	0.02293	0.001408	0	0.1727
			0	0.1841
				0.1739
				0.1402
				0.1261
				0.1044
				0.1005
				0.09089
				0.07725
				0.07926
				0.08919
				0.09276

## Sheet: Fig1d
EV size (nm)	EV concentration
0.5	0	0	0	0	0	0	0	0	0	0
1.5	0	0	0	0	0	0	0	0	0	0
2.5	0	0	0	0	0	0	0	0	0	0
3.5	0	0	0	0	0	0	0	0	0	0
4.5	0	0	0	0	0	0	0	0	0	0
5.5	0	0	0	0	0	0	0	0	0	0
6.5	0	0	0	0	0	0	0	0	0	0
7.5	0	0	0	0	0	0	0	0	0	0
8.5	0	0	0	0	0	0	0	0	0	0
9.5	0	0	0	0	0	0	0	0	0	0
10.5	0	0	0	0	0	0	0	0	0	0
11.5	0	0	0	0	0	0	0	0	0	0
12.5	0	0	0	0	0	0	0	0	0	0
13.5	0	0	0	0	0	0	0	0	0	0
14.5	0	0	0	0	0	0	0	0	0	0
15.5	0	0	0	0	0	0	0	0	0	0
16.5	0	0	0	0	0	0	0	0	0	0
17.5	0	0	0	0	0	0	0	0	0	0
18.5	0	0	0	0	0	0	0	0	0	0
19.5	0	0	0	0	0	0	0	0	0	0
20.5	0	0	0	0	0	0	0	0	0	0
21.5	0	0	0	0	0	0	0	0	0	0
22.5	0	0	0	0	0	0	0	0	0	0
23.5	0	0	0	0	0	0	0	0	0	0
24.5	0	0	0	0	0	0	0	0	0	0
25.5	0	0	0	0	0	0	0	0	0	0
26.5	0	0	0	0	0	0	0	0	0	0
27.5	0	0	0	0	0	0	0	0	0	0
28.5	0	0	0	0	0	0	0	0	0	0
29.5	0	0	0	0	0	0	0	0	0	0
30.5	0	0	0	0	0	0	0	0	0	0
31.5	0	0	0	0	0	0	0	0	0	0
32.5	0	0	0	0	0	2	0	0	0	0
33.5	0	0	0	0	0	8	0	0	0	0
34.5	0	0	0	0	0	25	0	0	0	0
35.5	0	0	0	0	0	73	0	0	0	0
36.5	0	0	0	0	0	198	0	0	0	0
37.5	0	0	0	0	0	509	0	0	0	0
38.5	0	0	0	0	0	1245	0	0	0	0
39.5	0	0	2	0	0	2908	0	0	0	0
40.5	0	0	4	0	0	6507	0	0	0	0
41.5	0	0	9	0	0	13991	0	3	0	0
42.5	0	0	18	0	0	28952	0	9	0	0
43.5	0	0	35	0	3	57719	0	26	0	0
44.5	0	0	64	0	10	110938	3	74	3	0
45.5	0	0	114	0	31	205660	11	202	15	0
46.5	0	0	196	0	91	367870	42	527	64	0
47.5	0	0	323	0	245	635202	149	1321	250	0
48.5	2	0	518	0	626	1059459	494	3174	892	0
49.5	13	0	810	4	1520	1708446	1535	7310	2937	0
50.5	78	0	1238	18	3533	2666711	4492	16145	8954	0
51.5	386	0	1860	73	7917	4034947	12371	34210	25334	0
52.5	1600	0	2753	275	17211	5928158	32085	69578	66701	0
53.5	5678	0	4024	952	36476	8472929	78409	135923	163852	0
54.5	17517	0	5827	3037	75658	11804315	180674	255253	376502	0
55.5	47650	0	8374	8960	153955	16062820	392838	461235	811402	4
56.5	115818	0	11966	24507	307596	21391738	806713	802842	1644738	25
57.5	254675	0	17024	62269	603022	27934854	1566407	1347823	3145481	136
58.5	512420	0	24143	147330	1157630	35834279	2879859	2185345	5694372	655
59.5	953199	2	34156	325455	2169393	45228091	5021582	3427060	9792635	2806
60.5	1654680	8	48226	673128	3953404	56247535	8320767	5205958	16056059	10721
61.5	2703069	31	67972	1307439	6977006	69013715	13131716	7672598	25193404	36555
62.5	4186569	118	95624	2392444	11876394	83633999	19789022	10988705	37971884	111524
63.5	6188642	405	134229	4138046	19430850	100198608	28556186	15318518	55175132	305429
64.5	8782299	1284	187912	6788265	30473676	118778029	39580557	20818679	77559481	753870
65.5	12026200	3756	262181	10598213	45737793	139421897	52867423	27627668	105812861	1684776
66.5	15962869	10188	364290	15802498	65666489	162159858	68281167	35855856	140517994	3427110
67.5	20618863	25732	503652	22580852	90250310	187004566	85573711	45577151	182119276	6382109
68.5	26006561	60737	692266	31028335	118958024	213956627	104432935	56822950	230891688	10948520
69.5	32127140	134456	945155	41136756	150801615	243010815	124539341	69578836	286910495	17416613
70.5	38974353	280125	1280766	52791237	184523518	274162616	145618892	83784162	350022231	25868380
71.5	46538854	551051	1721282	65782201	218846926	307413921	167483087	99334416	419819701	36126855
72.5	54812836	1026755	2292818	79829598	252712005	342776703	190052060	116086125	495625877	47779447
73.5	63794842	1817580	3025432	94614056	285437578	380273679	213360905	133863928	576492845	60268576
74.5	73494589	3065757	3952936	109809077	316784405	419935238	237552439	152469417	661221818	73016248
75.5	83937632	4941087	5112456	125109303	346931582	461792312	262860791	171691285	748408483	85541022
76.5	95169660	7630096	6543745	140251609	376397600	505865229	289589941	191316297	836514521	97536607
77.5	107260189	11318913	8288230	155027753	405940292	552149016	318090277	211140519	923961582	108901274
78.5	120305422	16171696	10387814	169288977	436461057	600595946	348734972	230980182	1009239210	119725201
79.5	134429996	22307839	12883431	182944039	468926311	651096473	381896880	250681555	1091014262	130252079
80.5	149787365	29781904	15813377	195952693	504308360	703460028	417926053	270129133	1168227486	140831816
81.5	166558503	38570069	19211450	208316625	543541239	757397390	457127763	289251587	1240163748	151876156
82.5	184948588	48565730	23104909	220069562	587484243	812506591	499741074	308025031	1306485927	163822594
83.5	205181209	59585242	27512329	231267807	636885979	868264381	545918494	326473347	1367228022	177106503
84.5	227489604	71382909	32441426	241982014	692343683	924025204	595707674	344665584	1422749135	192138105
85.5	252104349	83672789	37886964	252290555	754255533	979029347	649036582	362710647	1473655338	209279545
86.5	279236983	96153945	43828928	262274574	822767179	1032421290	705703714	380749669	1520699888	228817663
87.5	309059227	108535596	50231150	272014540	897717430	1083278469	765374763	398946616	1564673489	250929546
88.5	341677820	120559077	57040605	281588050	978591177	1130649568	827586586	417477685	1606295528	275640633
89.5	377105683	132014421	64187603	291068496	1064489769	1173600295	891758531	436520041	1646115386	302778674
90.5	415230967	142750505	71587036	300524254	1154129052	1211263489	957210164	456240402	1684430750	331931015
91.5	455786660	152678706	79140773	310018037	1245872886	1242889524	1023183638	476783891	1721228211	362416449
92.5	498324551	161770874	86741175	319606117	1337804953	1267892570	1088868357	498263522	1756150450	393284880
93.5	542198246	170052905	94275573	329337164	1427834943	1285888313	1153425511	520750702	1788493816	423356609
94.5	586560325	177595434	101631414	339250535	1513828312	1296719454	1216010484	544267109	1817239487	451307056
95.5	630378219	184503105	108701669	349373912	1593743565	1300466463	1275791951	568778387	1841119984	475792585
96.5	672471819	190903620	115390048	359720282	1665758962	1297442607	1331967488	594190109	1858719877	495601116
97.5	711573111	196937481	121615564	370284307	1728372425	1288173964	1383776513	620346433	1868605169	509801444
98.5	746404653	202748973	127316026	381038266	1780463716	1273366653	1430512045	647031830	1869470408	517861723
99.5	775769998	208478630	132450214	391927813	1821315126	1253864744	1471533046	673976026	1860287458	519712631
100.5	798646106	214257194	136998579	402867882	1850594247	1230602991	1506278794	700862095	1840436563	515743319
101.5	814266226	220200915	140962530	413739199	1868307957	1204558646	1534286046	727337266	1809800437	506734130
102.5	822182170	226407955	144362468	424385910	1874739764	1176706229	1555208678	753025728	1768806307	493744013
103.5	822297526	232955647	147234871	434614888	1870382785	1147978269	1568838358	777542453	1718408664	477978151
104.5	814867668	239898399	149628754	444197324	1855878514	1119234012	1575123842	800506914	1660015321	460661192
105.5	800467457	247266096	151601877	452873099	1831968051	1091236928	1574185893	821555642	1595368739	442935090
106.5	779932290	255062948	153217009	460358326	1799458562	1064640904	1566324828	840352730	1526401295	425791212
107.5	754281542	263266834	154538498	466356198	1759204266	1039984152	1552018265	856597773	1455085591	410037300
108.5	724634949	271829229	155629331	470570908	1712098652	1017689428	1531907796	870031087	1383299005	396293479
109.5	692132019	280675930	156548788	472724047	1659073200	998068864	1506774717	880436495	1312716445	385008289
110.5	657862522	289708724	157350702	472572399	1601097573	981331777	1477506471	887642266	1244738433	376485437
111.5	622813157	298808193	158082321	469925736	1539176953	967593982	1445056652	891520975	1180455011	370913418
112.5	587832434	307837733	158783696	464662890	1474343591	956887459	1410402174	891989083	1120640856	368392392
113.5	553613081	316648752	159487517	456744407	1407641414	949169583	1374501355	889006883	1065774058	368954929
114.5	520689459	325086902	160219313	446220220	1340104269	944331474	1338256235	882579227	1016070101	372579054
115.5	489446392	332999006	160997915	433231250	1272729885	942205351	1302481591	872757093	971523370	379193399
116.5	460135632	340240253	161836113	418004485	1206452477	942571038	1267882023	859639703	931950157	388675227
117.5	432896480	346681125	162741428	400841821	1142117191	945161958	1235037407	843376666	897029148	400842789
118.5	407777750	352213500	163716939	382103686	1080459229	949671024	1204396098	824169360	866337286	415444106
119.5	384759035	356755452	164762119	362189063	1022089622	955756897	1176274644	802270784	839380429	432144778
120.5	363769977	360254347	165873639	341513878	967488632	963050985	1150862476	777983182	815619238	450517847
121.5	344706862	362688052	167046108	320489779	917006631	971165442	1128230022	751652983	794491326	470038967
122.5	327446299	364064234	168272722	299505146	870871504	979702235	1108338915	723662937	775430826	490089928
123.5	311856094	364417929	169545806	278909707	829201000	988263141	1091053313	694421708	757886385	509972902
124.5	297803550	363807721	170857252	259003609	792018229	996460328	1076151739	664351537	741338167	528936445
125.5	285161561	362310952	172198830	240031187	759268545	1003926982	1063339243	633874846	725313978	546212517
126.5	273812840	360018441	173562390	222179166	730836287	1010327347	1052259967	603400824	709404089	561061720
127.5	263652641	357029176	174939956	205578645	706560225	1015365483	1042510399	573313005	693273939	572822126
128.5	254590262	353445345	176323743	190309964	686246961	1018792137	1033653621	543958739	676673686	580955845
129.5	246549597	349368022	177706085	176409493	669681896	1020409221	1025234822	515641198	659443578	585087283
130.5	239468969	344893684	179079336	163877437	656637682	1020071636	1016798075	488614255	641514413	585027977
131.5	233300414	340111645	180435721	152685853	646880318	1017686390	1007904145	463080289	622902794	580784843
132.5	228008589	335102398	181767205	142786305	640173197	1013209224	998148708	439190663	603701483	572551157
133.5	223569433	329936803	183065361	134116743	636279486	1006639163	987180086	417048459	584065713	560682166
134.5	219968668	324675973	184321279	126607372	634963266	998011564	974715332	396712893	564196751	545659236
135.5	217200245	319371752	185525518	120185432	635989837	987390328	960553440	378204833	544324266	528047632
136.5	215264746	314067588	186668117	114778915	639125560	974859947	944584501	361512844	524689049	508453183
137.5	214167795	308799681	187738664	110319294	644137549	960518023	926793920	346599272	505527418	487482421
138.5	213918434	303598269	188726417	106743405	650793452	944468754	907261214	333406002	487058293	465709492
139.5	214527455	298488916	189620494	103994612	658861478	926817795	886153422	321859603	469473479	443651656
140.5	216005610	293493744	190410087	102023393	668110767	907668702	863713708	311875721	452931273	421753790
141.5	218361643	288632518	191084725	100787463	678312095	887121040	840246193	303362653	437553165	400381193
142.5	221600066	283923543	191634542	100251535	689238884	865270080	816098371	296224106	423423133	379819255
143.5	225718615	279384358	192050550	100386787	700668393	842207888	791642636	290361225	410588936	360278278
144.5	230705340	275032214	192324895	101170104	712382979	818025522	767258355	285673968	399064766	341901653
145.5	236535349	270884347	192451084	102583118	724171273	792815966	743315751	282061978	388834698	324775869
146.5	243167223	266958060	192424163	104611071	735829162	766677400	720162495	279425057	379856457	308941083
147.5	250539273	263270658	192240842	107241532	747160471	739716405	698113527	277663384	372065203	294401380
148.5	258565812	259839244	191899564	110462955	757977294	712050690	677444242	276677596	365377101	281134123
149.5	267133786	256680436	191400504	114263108	768099988	683811025	658386837	276368832	359692627	269098099
150.5	276100129	253810008	190745507	118627378	777356880	655142107	641129383	276638841	354899604	258240336
151.5	285290328	251242515	189937965	123536993	785583785	626202199	625817003	277390208	350876028	248501623
152.5	294498688	248990890	188982651	128967183	792623502	597161499	612554526	278526751	347492808	239820839
153.5	303490767	247066058	187885506	134885361	798325431	568199324	601409949	279954114	344616497	232138240
154.5	312008341	245476562	186653396	141249384	802545505	539500277	592418142	281580538	342112119	225397877
155.5	319777088	244228220	185293860	148005996	805146581	511249699	585584334	283317803	339846122	219549296
156.5	326516897	243323796	183814851	155089563	805999434	483628736	580887026	285082274	337689453	214548671
157.5	331954392	242762708	182224481	162421222	804984432	456809407	578280105	286796004	335520704	210359506
158.5	335836919	242540756	180530788	169908557	801993907	430950015	577694052	288387816	333229208	206953002
159.5	337946952	242649873	178741533	177445929	796935182	406191245	579036248	289794281	330717932	204308179
160.5	338115636	243077905	176864023	184915540	789734139	382653154	582190463	290960537	327906019	202411836
161.5	336234173	243808406	174904974	192189291	780339114	360433226	587015721	291840871	324730776	201258377
162.5	332261818	244820478	172870418	199131448	768724889	339605532	593344791	292399042	321148989	200849566
163.5	326229580	246088645	170765644	205602069	754896460	320220941	600982628	292608292	317137447	201194214
164.5	318239161	247582777	168595180	211461086	738892251	302308275	609705135	292451073	312692633	202307819
165.5	308457160	249268088	166362814	216572862	720786471	285876219	619258639	291918489	307829607	204212155
166.5	297105108	251105216	164071645	220811016	700690287	270915784	629360494	291009490	302580158	206934783
167.5	284446326	253050403	161724159	224063235	678751603	257403098	639701162	289729889	296990372	210508471
168.5	270770888	255055795	159322332	226235786	655153300	245302329	649948084	288091230	291117783	214970469
169.5	256380082	257069880	156867750	227257446	630109894	234568549	659751514	286109599	285028305	220361595
170.5	241571669	259038064	154361735	227082580	603862710	225150389	668752357	283804427	278793136	226725057
171.5	226627045	260903402	151805481	225693150	576673769	216992390	676591836	281197342	272485819	234104955
172.5	211801038	262607470	149200192	223099535	548818694	210036955	682922661	278311117	266179572	242544368
173.5	197314739	264091379	146547205	219340078	520579038	204225876	687421133	275168763	259945024	252082959
174.5	183351408	265296899	143848118	214479405	492234431	199501399	689799478	271792767	253848391	262754027
175.5	170055196	266167675	141104891	208605638	464055023	195806859	689817598	268204518	247950113	274580947
176.5	157532236	266650486	138319936	201826677	436294591	193086871	687293388	264423905	242303947	287572983
177.5	145853543	266696511	135496189	194265818	409184669	191287128	682110811	260469081	236956459	301720483
178.5	135059134	266262549	132637156	186056959	382929944	190353837	674225080	256356386	231946871	316989554
179.5	125162819	265312140	129746940	177339709	357705063	190232828	663664511	252100411	227307170	333316385
180.5	116157206	263816539	126830242	168254635	333652887	190868397	650528841	247714171	223062438	350601454
181.5	108018556	261755502	123892346	158938913	310884133	192201938	634984154	243209361	219231298	368704025
182.5	100711227	259117832	120939073	149522541	289478265	194170431	617254762	238596676	215826454	387437381
183.5	94191577	255901675	117976732	140125261	269485433	196704881	597612673	233886169	212855232	406565382
184.5	88411226	252114544	115012038	130854235	250929214	199728802	576365406	229087604	210320111	425800979
185.5	83319701	247773060	112052030	121802515	233809916	203156857	553842999	224210807	208219199	444807333
186.5	78866465	242902443	109103974	113048237	218108207	206893807	530385059	219265975	206546626	463202137
187.5	75002422	237535757	106175262	104654492	203788840	210833880	506328592	214263939	205292855	480565579
188.5	71680956	231712961	103273304	96669765	190804310	214860727	481997260	209216357	204444887	496452160
189.5	68858577	225479791	100405430	89128814	179098282	218848084	457692472	204135843	203986378	510406242
190.5	66495268	218886552	97578788	82053895	168608717	222661241	433686583	199036022	203897657	521980806
191.5	64554570	211986830	94800248	75456199	159270613	226159399	410218253	193931505	204155667	530758481
192.5	63003478	204836214	92076323	69337404	151018339	229198896	387489896	188837804	204733837	536373512
193.5	61812188	197491050	89413093	63691262	143787570	231637255	365666988	183771179	205601911	538533028
194.5	60953727	190007273	86816144	58505134	137516833	233337895	344878965	178748441	206725744	537035819
195.5	60403488	182439353	84290518	53761437	132148701	234175281	325221357	173786716	208067110	531786881
196.5	60138703	174839382	81840677	49438953	127630670	234040220	306758836	168903185	209583530	522806237
197.5	60137851	167256305	79470480	45513987	123915773	232844936	289528833	164114815	211228168	510231014
198.5	60380032	159735318	77183170	41961358	120962963	230527562	273545445	159438097	212949824	494310354
199.5	60844297	152317427	74981376	38755228	118737305	227055680	258803403	154888792	214693052	475393458
200.5	61508976	145039152	72867116	35869776	117210008	222428585	245281898	150481714	216398444	453911695
201.5	62350994	137932387	70841820	33279720	116358337	216678061	232948131	146230534	218003108	430356307
202.5	63345213	131024373	68906351	30960726	116165391	209867536	221760519	142147631	219441360	405253589
203.5	64463832	124337790	67061036	28889685	116619796	202089624	211671475	138243982	220645644	379139591
204.5	65675866	117890931	65305700	27044919	117715282	193462225	202629782	134529091	221547694	352536271
205.5	66946766	111697955	63639702	25406287	119450160	184123408	194582536	131010955	222079914	325930736
206.5	68238213	105769188	62061974	23955247	121826682	174225463	187476702	127696077	222176960	299758755
207.5	69508145	100111457	60571057	22674856	124850273	163928514	181260312	124589493	221777475	274393195
208.5	70711068	94728454	59165144	21549740	128528605	153394129	175883337	121694843	220825915	250137515
209.5	71798679	89621098	57842110	20566034	132870509	142779309	171298291	119014444	219274398	227223987
210.5	72720852	84787901	56599552	19711303	137884694	132231217	167460582	116549386	217084480	205815977
211.5	73426958	80225319	55434818	18974449	143578263	121882873	164328672	114299636	214228759	186013384
212.5	73867532	75928089	54345038	18345616	149955017	111849984	161864060	112264135	210692225	167860294
213.5	73996199	71889537	53327148	17816081	157013548	102228956	160031121	110440903	206473246	151353881
214.5	73771787	68101866	52377916	17378154	164745142	93096041	158796829	108827121	201584129	136453741
215.5	73160478	64556418	51493963	17025073	173131528	84507508	158130378	107419217	196051190	123090989
216.5	72137868	61243901	50671776	16750902	182142542	76500668	158002722	106212932	189914307	111176627
217.5	70690739	58154592	49907729	16550432	191733786	69095560	158386038	105203364	183225953	100608878
218.5	68818393	55278520	49198097	16419087	201844408	62297078	159253144	104385005	176049747	91279331
219.5	66533386	52605609	48539063	16352825	212395137	56097354	160576860	103751753	168458589	83077863
220.5	63861562	50125814	47926733	16348055	223286755	50478220	162329352	103296913	160532454	75896405
221.5	60841324	47829222	47357144	16401540	234399175	45413607	164481442	103013175	152355972	69631662
222.5	57522154	45706142	46826275	16510318	245591318	40871770	167001939	102892578	144015911	64186944
223.5	53962476	43747177	46330061	16671613	256701958	36817271	169856974	102926465	135598683	59473273
224.5	50226988	41943275	45864396	16882754	267551681	33212683	173009388	103105421	127187991	55409904
225.5	46383690	40285771	45425152	17141094	277946045	30019992	176418190	103419210	118862728	51924422
226.5	42500794	38766420	45008193	17443931	287679975	27201709	180038109	103856694	110695199	48952515
227.5	38643782	37377414	44609386	17788435	296543306	24721714	183819284	104405769	102749730	46437543
228.5	34872799	36111397	44224625	18171576	304327342	22545861	187707115	105053289	95081687	44329956
229.5	31240547	34961463	43849847	18590058	310832143	20642375	191642302	105785012	87736917	42586650
230.5	27790795	33921163	43481058	19040262	315874217	18982083	195561116	106585543	80751572	41170270
231.5	24557542	32984492	43114357	19518198	319294168	17538517	199395900	107438317	74152301	40048522
232.5	21564820	32145881	42745963	20019461	320963853	16287908	203075829	108325588	67956726	39193487
233.5	18827062	31400186	42372246	20539213	320792563	15209110	206527930	109228460	62174169	38580962
234.5	16349932	30742667	41989755	21072164	318731797	14283475	209678338	110126951	56806541	38189836
235.5	14131479	30168973	41595252	21612583	314778262	13494692	212453773	111000094	51849339	38001485
236.5	12163493	29675119	41185744	22154317	308974851	12828610	214783191	111826087	47292692	37999211
237.5	10432930	29257470	40758514	22690833	301409492	12273061	216599553	112582486	43122403	38167709
238.5	8923295	28912713	40311148	23215276	292211905	11817675	217841642	113246451	39320951	38492564
239.5	7615925	28637834	39841568	23720552	281548473	11453709	218455847	113795028	35868410	38959782
240.5	6491084	28430099	39348055	24199413	269615543	11173883	218397833	114205492	32743282	39555369
241.5	5528879	28287024	38829266	24644577	256631599	10972230	217634009	114455708	29923216	40264941
242.5	4709959	28206350	38284259	25048840	242828801	10843957	216142713	114524548	27385614	41073399
243.5	4016031	28186022	37712494	25405214	228444399	10785317	213915052	114392303	25108132	41964665
244.5	3430192	28224155	37113845	25707053	213712532	10793494	210955338	114041128	23069070	42921490
245.5	2937127	28319011	36488596	25948193	198856807	10866496	207281090	113455465	21247669	43925360
246.5	2523183	28468974	35837436	26123079	184084033	11003047	202922601	112622457	19624326	44956492
247.5	2176357	28672514	35161437	26226884	169579296	11202497	197922074	111532321	18180737	45993950
248.5	1886222	28928163	34462044	26255619	155502512	11464718	192332374	110178670	16899974	47015864
249.5	1643816	29234484	33741039	26206221	141986451	11790013	186215454	108558770	15766523	47999766
250.5	1441502	29590040	33000513	26076620	129136124	12179005	179640530	106673716	14766278	48923034
251.5	1272826	29993362	32242828	25865787	117029391	12632540	172682090	104528515	13886509	49763417
252.5	1132369	30442918	31470576	25573761	105718547	13151560	165417824	102132072	13115811	50499629
253.5	1015612	30937077	30686535	25201640	95232661	13736985	157926583	99497074	12444034	51111981
254.5	918805	31474082	29893623	24751561	85580426	14389572	150286420	96639773	11862213	51583006
255.5	838859	32052010	29094854	24226648	76753272	15109775	142572817	93579670	11362487	51898050
256.5	773243	32668741	28293287	23630948	68728573	15897583	134857129	90339114	10938021	52045789
257.5	719897	33321926	27491989	22969342	61472747	16752364	127205302	86942823	10582933	52018630
258.5	677166	34008954	26693985	22247441	54944162	17672698	119676882	83417354	10292215	51812976
259.5	643731	34726916	25902224	21471481	49095731	18656218	112324322	79790525	10061671	51429336
260.5	618570	35472580	25119545	20648194	43877167	19699453	105192579	76090828	9887850	50872266
261.5	600910	36242362	24348641	19784690	39236869	20797697	98318976	72346834	9767995	50150150
262.5	590202	37032298	23592040	18888327	35123441	21944891	91733306	68586625	9699984	49274834
263.5	586099	37838022	22852079	17966586	31486877	23133550	85458138	64837268	9682290	48261133
264.5	588438	38654754	22130892	17026953	28279431	24354730	79509275	61124339	9713935	47126253
265.5	597233	39477279	21430398	16076804	25456220	25598036	73896346	57471520	9794454	45889148
266.5	612670	40299948	20752296	15123300	22975608	26851706	68623460	53900270	9923858	44569866
267.5	635117	41116677	20098063	14173293	20799400	28102741	63689920	50429576	10102596	43188904
268.5	665121	41920952	19468958	13233239	18892895	29337106	59090941	47075798	10331523	41766614
269.5	703435	42705853	18866027	12309131	17224831	30539990	54818358	43852579	10611858	40322676
270.5	751024	43464080	18290112	11406436	15767247	31696123	50861297	40770847	10945144	38875666
271.5	809100	44187992	17741866	10530050	14495302	32790139	47206798	37838872	11333195	37442716
272.5	879143	44869660	17221763	9684264	13387050	33806968	43840381	35062392	11778042	36039277
273.5	962942	45500931	16730114	8872743	12423208	34732247	40746543	32444784	12281859	34678982
274.5	1062623	46073505	16267085	8098517	11586909	35552730	37909189	29987266	12846881	33373596
275.5	1180696	46579025	15832712	7363984	10863474	36256677	35311996	27689134	13475304	32133045
276.5	1320092	47009183	15426917	6670920	10240180	36834197	32938713	25548007	14169160	30965508
277.5	1484203	47355831	15049527	6020506	9706054	37277542	30773404	23560085	14930183	29877559
278.5	1676912	47611111	14700284	5413358	9251678	37581326	28800634	21720394	15759637	28874343
279.5	1902616	47767588	14378867	4849563	8869015	37742660	27005611	20023031	16658134	27959774
280.5	2166234	47818395	14084900	4328730	8551251	37761205	25374285	18461387	17625419	27136747
281.5	2473181	47757379	13817966	3850035	8292658	37639129	23893415	17028356	18660144	26407348
282.5	2829323	47579246	13577621	3412279	8088471	37380991	22550604	15716519	19759618	25773059
283.5	3240869	47279710	13363398	3013939	7934784	36993535	21334311	14518305	20919556	25234953
284.5	3714226	46855624	13174822	2653230	7828455	36485433	20233848	13426132	22133822	24793877
285.5	4255773	46305107	13011410	2328157	7767029	35866971	19239359	12432518	23394193	24450613
286.5	4871567	45627652	12872681	2036571	7748670	35149707	18341791	11530178	24690148	24206025
287.5	5566965	44824208	12758157	1776217	7772104	34346111	17532851	10712095	26008711	24061192
288.5	6346161	43897242	12667368	1544787	7836568	33469207	16804969	9971578	27334356	24017514
289.5	7211646	42850765	12599847	1339959	7941768	32532226	16151247	9302297	28649012	24076812
290.5	8163612	41690327	12555138	1159435	8087845	31548293	15565411	8698312	29932174	24241406
291.5	9199316	40422980	12532783	1000973	8275340	30530143	15041765	8154087	31161147	24514178
292.5	10312457	39057192	12532330	862417	8505163	29489884	14575143	7664489	32311438	24898618
293.5	11492612	37602739	12553318	741713	8778572	28438807	14160859	7224791	33357296	25398857
294.5	12724802	36070552	12595276	636930	9097144	27387243	13794670	6830657	34272410	26019682
295.5	13989249	34472533	12657716	546267	9462744	26344465	13472725	6478131	35030744	26766524
296.5	15261409	32821350	12740119	468065	9877504	25318634	13191534	6163617	35607478	27645429
297.5	16512328	31130202	12841932	400804	10343786	24316783	12947925	5883863	35980040	28663008
298.5	17709377	29412577	12962552	343104	10864150	23344833	12739014	5635935	36129145	29826342
299.5	18817379	27681995	13101317	293724	11441313	22407641	12562169	5417198	36039816	31142863
300.5	19800105	25951758	13257489	251554	12078102	21509055	12414986	5225294	35702291	32620192
301.5	20622074	24234710	13430249	215609	12777403	20652004	12295257	5058121	35112773	34265923
302.5	21250555	22543007	13618673	185018	13542099	19838576	12200951	4913811	34273939	36087368
303.5	21657620	20887919	13821728	159021	14375003	19070119	12130186	4790710	33195175	38091234
304.5	21822079	19279657	14038251	136951	15278781	18347329	12081216	4687361	31892484	40283243
305.5	21731117	17727237	14266940	118231	16255867	17670347	12052406	4602485	30388075	42667699
306.5	21381461	16238377	14506343	102363	17308372	17038842	12042224	4534964	28709615	45246986
307.5	20779942	14819439	14754844	88918	18437984	16452094	12049219	4483823	26889205	48021020
308.5	19943371	13475407	15010655	77529	19645867	15909066	12072016	4448223	24962122	50986653
309.5	18897709	12209897	15271815	67883	20932548	15408468	12109300	4427436	22965411	54137062
310.5	17676597	11025208	15536178	59715	22297815	14948812	12159811	4420842	20936413	57461118
311.5	16319361	9922401	15801421	52797	23740606	14528464	12222335	4427911	18911325	60942796
312.5	14868669	8901393	16065046	46939	25258908	14145675	12295697	4448194	16923877	64560632
313.5	13368063	7961083	16324388	41981	26849663	13798622	12378760	4481309	15004203	68287292
314.5	11859560	7099478	16576631	37787	28508688	13485422	12470418	4526933	13177980	72089271
315.5	10381547	6313839	16818823	34244	30230604	13204159	12569596	4584790	11465837	75926799
316.5	8967097	5600816	17047906	31257	32008795	12952890	12675246	4654643	9883090	79753964
317.5	7642828	4956587	17260745	28748	33835383	12729657	12786350	4736278	8439750	83519122
318.5	6428327	4376992	17454160	26651	35701227	12532485	12901919	4829501	7140800	87165600
319.5	5336123	3857650	17624972	24912	37595957	12359387	13020993	4934123	5986681	90632721
320.5	4372128	3394071	17770045	23487	39508033	12208357	13142642	5049951	4973930	93857146
321.5	3536446	2981750	17886335	22342	41424840	12077367	13265969	5176779	4095910	96774509
322.5	2824421	2616245	17970945	21448	43332803	11964362	13390113	5314378	3343585	99321300
323.5	2227784	2293248	18021176	20783	45217548	11867251	13514244	5462481	2706263	101436934
324.5	1735818	2008633	18034581	20334	47064073	11783903	13637573	5620782	2172291	103065909
325.5	1336414	1758495	18009021	20088	48856952	11712139	13759347	5788917	1729666	104159952
326.5	1016983	1539181	17942713	20043	50580557	11649731	13878852	5966460	1366526	104680044
327.5	765183	1347301	17834273	20199	52219291	11594396	13995415	6152913	1071546	104598190
328.5	569443	1179740	17682764	20561	53757833	11543803	14108399	6347698	834213	103898838
329.5	419310	1033655	17487719	21142	55181381	11495570	14217204	6550147	645001	102579844
330.5	305631	906473	17249172	21958	56475891	11447281	14321268	6759498	495470	100652902
331.5	220611	795877	16967671	23034	57628310	11396493	14420062	6974891	378277	98143419
332.5	157770	699796	16644277	24404	58626788	11340755	14513084	7195361	287151	95089801
333.5	111840	616384	16280560	26109	59460865	11277632	14599861	7419838	216821	91542200
334.5	78628	544011	15878580	28202	60121643	11204731	14679942	7647146	162918	87560784
335.5	54851	481234	15440854	30749	60601917	11119736	14752892	7876006	121874	83213619
336.5	37990	426792	14970319	33833	60896275	11020440	14818286	8105039	90810	78574281
337.5	26139	379577	14470280	37557	61001174	10904788	14875708	8332773	67429	73719343
338.5	17877	338624	13944352	42046	60914966	10770917	14924740	8557651	49918	68725856
339.5	12161	303095	13396399	47457	60637902	10617202	14964957	8778043	36864	63668958
340.5	8234	272262	12830459	53981	60172101	10442293	14995925	8992260	27171	58619723
341.5	5552	245493	12250682	61852	59521483	10245161	15017191	9198566	19998	53643348
342.5	3731	222246	11661250	71360	58691685	10025132	15028280	9395199	14706	48797716
343.5	2501	202050	11066314	82855	57689940	9781917	15028691	9580392	10811	44132396
344.5	1673	184502	10469920	96769	56524951	9515635	15017892	9752389	7950	39688066
345.5	1117	169254	9875955	113623	55206739	9226830	14995318	9909471	5851	35496340
346.5	746	156007	9288089	134050	53746479	8916470	14960370	10049976	4312	31579964
347.5	498	144507	8709724	158813	52156334	8585942	14912414	10172324	3184	27953319
348.5	333	134533	8143962	188829	50449277	8237031	14850784	10275042	2357	24623157
349.5	223	125899	7593571	225187	48638919	7871889	14774782	10356782	1750	21589511
350.5	150	118446	7060965	269179	46739331	7492991	14683688	10416343	1304	18846711
351.5	101	112036	6548192	322318	44764876	7103084	14576762	10452693	976	16384434
352.5	68	106554	6056934	386361	42730042	6705120	14453257	10464986	734	14188736
353.5	46	101903	5588508	463320	40649289	6302195	14312428	10452575	555	12243041
354.5	32	98001	5143880	555475	38536897	5897471	14153545	10415027	422	10529026
355.5	22	94779	4723682	665357	36406830	5494106	13975911	10352128	323	9027406
356.5	15	92180	4328238	795728	34272610	5095180	13778880	10263894	249	7718599
357.5	11	90158	3957587	949529	32147200	4703629	13561871	10150568	193	6583265
358.5	7	88677	3611513	1129794	30042895	4322180	13324398	10012623	151	5602725
359.5	5	87708	3289578	1339538	27971236	3953303	13066084	9850755	119	4759280
360.5	4	87230	2991153	1581593	25942923	3599163	12786688	9665872	95	4036418
361.5	3	87231	2715451	1858410	23967746	3261594	12486132	9459088	76	3418954
362.5	2	87703	2461554	2171816	22054529	2942074	12164515	9231704	62	2893084
363.5	2	88646	2228444	2522731	20211082	2641719	11822143	8985190	50	2446400
364.5	1	90066	2015034	2910871	18444168	2361290	11459546	8721168	42	2067850
365.5	0	91974	1820184	3334435	16759483	2101199	11077494	8441389	35	1747673
366.5	0	94388	1642732	3789820	15161646	1861538	10677010	8147708	29	1477318
367.5	0	97333	1481508	4271379	13654201	1642103	10259380	7842061	25	1249339
368.5	0	100837	1335352	4771273	12239635	1442434	9826155	7526440	22	1057297
369.5	0	104938	1203126	5279441	10919407	1261846	9379146	7202866	19	895649
370.5	0	109678	1083729	5783723	9693989	1099477	8920415	6873369	17	759651
371.5	0	115107	976103	6270173	8562914	954321	8452260	6539958	15	645256
372.5	0	121283	879241	6723550	7524844	825270	7977181	6204601	14	549030
373.5	0	128271	792191	7128003	6577643	711150	7497858	5869204	12	468062
374.5	0	136144	714058	7467904	5718454	610751	7017103	5535591	12	399897
375.5	0	144984	644008	7728787	4943791	522861	6537819	5205487	11	342468
376.5	0	154881	581268	7898316	4249633	446285	6062948	4880502	10	294039
377.5	0	165937	525122	7967202	3631522	379868	5595414	4562119	10	253151
378.5	0	178261	474914	7929973	3084658	322508	5138071	4251684	10	218584
379.5	0	191974	430043	7785513	2604003	273172	4693642	3950399	9	189318
380.5	0	207206	389961	7537311	2184372	230899	4264668	3659315	9	164499
381.5	0	224099	354171	7193362	1820526	194808	3853454	3379330	10	143413
382.5	0	242804	322222	6765737	1507255	164098	3462027	3111191	10	125465
383.5	0	263483	293707	6269834	1239455	138046	3092096	2855493	10	110156
384.5	0	286307	268260	5723388	1012194	116008	2745025	2612684	10	97072
385.5	0	311458	245553	5145335	820770	97413	2421813	2383072	11	85863
386.5	0	339123	225292	4554625	660753	81760	2123090	2166830	12	76240
387.5	0	369497	207211	3969116	528025	68609	1849115	1964005	13	67959
388.5	0	402781	191077	3404620	418797	57580	1599794	1774531	14	60817
389.5	0	439176	176680	2874199	329630	48344	1374700	1598234	15	54641
390.5	0	478886	163834	2387733	257431	40619	1173107	1434847	17	49289
391.5	0	522109	152373	1951778	199457	34164	994025	1284020	19	44640
392.5	0	569040	142151	1569689	153297	28774	836247	1145334	21	40592
393.5	0	619859	133037	1241952	116858	24275	698394	1018307	24	37059
394.5	0	674734	124916	966676	88341	20520	578959	902412	27	33969
395.5	1	733813	117686	740162	66222	17387	476359	797080	31	31261
396.5	1	797219	111259	557485	49217	14771	388974	701720	37	28881
397.5	2	865044	105554	413044	36263	12585	315188	615720	43	26787
398.5	2	937347	100503	301039	26485	10758	253426	538458	51	24941
399.5	3	1014144	96044	215835	19172	9230	202178	469314	60	23310
400.5	5	1095405	92124	152233	13754	7949	160027	407673	72	21868
401.5	6	1181052	88696	105635	9777	6875	125663	352930	86	20590
402.5	9	1270950	85720	72119	6887	5973	97896	304500	104	19458
403.5	13	1364905	83161	48447	4806	5214	75656	261819	126	18452
404.5	18	1462664	80988	32025	3323	4575	58002	224349	153	17560
405.5	26	1563908	79177	20834	2276	4036	44111	191581	187	16767
406.5	37	1668256	77705	13341	1544	3580	33279	163033	230	16064
407.5	53	1775266	76554	8409	1038	3194	24906	138259	283	15439
408.5	78	1884433	75710	5218	691	2868	18490	116841	350	14886
409.5	114	1995196	75161	3189	455	2591	13619	98396	434	14397
410.5	167	2106943	74899	1919	297	2356	9951	82573	539	13965
411.5	244	2219016	74918	1137	192	2157	7214	69051	671	13586
412.5	359	2330719	75215	664	123	1989	5189	57540	836	13255
413.5	527	2441330	75789	382	78	1847	3703	47779	1044	12967
414.5	774	2550107	76641	217	49	1727	2623	39533	1305	12720
415.5	1134	2656300	77777	121	30	1628	1843	32594	1632	12511
416.5	1659	2759164	79203	67	19	1545	1286	26778	2044	12336
417.5	2419	2857968	80926	36	11	1478	890	21922	2560	12193
418.5	3514	2952009	82959	19	7	1425	612	17882	3206	12082
419.5	5083	3040620	85315	10	4	1385	418	14535	4015	11999
420.5	7315	3123185	88009	5	2	1356	283	11772	5025	11945
421.5	10464	3199143	91060	3	1	1339	190	9501	6287	11918
422.5	14871	3268000	94488	1	0	1332	127	7640	7857	11917
423.5	20980	3329336	98317	0	0	1335	85	6122	9810	11942
424.5	29367	3382808	102571	0	0	1349	56	4888	12231	11992
425.5	40757	3428157	107281	0	0	1374	37	3889	15228	12068
426.5	56049	3465207	112476	0	0	1411	24	3084	18926	12169
427.5	76330	3493868	118191	0	0	1459	15	2436	23477	12296
428.5	102884	3514133	124461	0	0	1521	10	1918	29063	12449
429.5	137176	3526077	131327	0	0	1597	6	1504	35897	12629
430.5	180827	3529850	138830	0	0	1690	4	1176	44231	12838
431.5	235548	3525678	147016	0	0	1801	3	916	54361	13075
432.5	303051	3513849	155930	0	0	1932	2	711	66629	13343
433.5	384921	3494709	165623	0	0	2088	1	550	81434	13644
434.5	482454	3468657	176146	0	0	2271	0	424	99232	13978
435.5	596467	3436133	187554	0	0	2487	0	326	120543	14350
436.5	727094	3397611	199901	0	0	2740	0	250	145959	14760
437.5	873585	3353592	213243	0	0	3037	0	190	176142	15212
438.5	1034130	3304593	227639	0	0	3386	0	145	211835	15710
439.5	1205748	3251141	243143	0	0	3797	0	110	253855	16256
440.5	1384247	3193768	259813	0	0	4281	0	83	303102	16856
441.5	1564300	3133000	277702	0	0	4851	0	62	360552	17514
442.5	1739634	3069353	296863	0	0	5524	0	47	427255	18236
443.5	1903350	3003330	317342	0	0	6319	0	35	504325	19027
444.5	2048341	2935413	339182	0	0	7260	0	26	592937	19894
445.5	2167792	2866059	362420	0	0	8375	0	19	694307	20845
446.5	2255703	2795702	387084	0	0	9698	0	14	809677	21889
447.5	2307387	2724745	413193	0	0	11270	0	11	940296	23035
448.5	2319888	2653562	440755	0	0	13139	0	8	1087395	24294
449.5	2292258	2582494	469766	0	0	15363	0	6	1252157	25679
450.5	2225664	2511854	500206	0	0	18011	0	4	1435687	27204
451.5	2123308	2441919	532040	0	0	21166	0	3	1638977	28884
452.5	1990164	2372939	565216	0	0	24926	0	2	1862873	30737
453.5	1832567	2305131	599662	0	0	29407	0	2	2108031	32782
454.5	1657700	2238685	635285	0	0	34748	0	1	2374881	35044
455.5	1473039	2173763	671972	0	0	41112	0	0	2663592	37547
456.5	1285818	2110499	709585	0	0	48689	0	0	2974031	40320
457.5	1102560	2049006	747966	0	0	57704	0	0	3305735	43397
458.5	928734	1989373	786932	0	0	68421	0	0	3657879	46815
459.5	768529	1931668	826276	0	0	81145	0	0	4029257	50616
460.5	624785	1875940	865769	0	0	96230	0	0	4418265	54848
461.5	499034	1822222	905163	0	0	114083	0	0	4822896	59566
462.5	391644	1770531	944187	0	0	135174	0	0	5240743	64833
463.5	302033	1720871	982555	0	0	160037	0	0	5669011	70719
464.5	228910	1673233	1019966	0	0	189277	0	0	6104541	77304
465.5	170519	1627599	1056109	0	0	223576	0	0	6543845	84680
466.5	124864	1583940	1090663	0	0	263696	0	0	6983151	92950
467.5	89891	1542220	1123307	0	0	310484	0	0	7418452	102232
468.5	63633	1502396	1153720	0	0	364869	0	0	7845575	112661
469.5	44300	1464421	1181587	0	0	427865	0	0	8260247	124389
470.5	30336	1428240	1206607	0	0	500565	0	0	8658171	137588
471.5	20438	1393797	1228496	0	0	584135	0	0	9035104	152456
472.5	13549	1361032	1246989	0	0	679800	0	0	9386936	169214
473.5	8841	1329881	1261852	0	0	788833	0	0	9709770	188115
474.5	5679	1300280	1272881	0	0	912527	0	0	10000001	209444
475.5	3592	1272162	1279909	0	0	1052177	0	0	10254381	233523
476.5	2238	1245461	1282808	0	0	1209043	0	0	10470086	260717
477.5	1373	1220109	1281496	0	0	1384314	0	0	10644769	291435
478.5	831	1196036	1275933	0	0	1579064	0	0	10776604	326139
479.5	495	1173174	1266127	0	0	1794206	0	0	10864320	365345
480.5	291	1151455	1252133	0	0	2030438	0	0	10907217	409633
481.5	169	1130809	1234054	0	0	2288189	0	0	10905172	459649
482.5	96	1111169	1212037	0	0	2567565	0	0	10858639	516111
483.5	54	1092467	1186274	0	0	2868288	0	0	10768623	579819
484.5	30	1074634	1156995	0	0	3189651	0	0	10636654	651655
485.5	17	1057603	1124469	0	0	3530465	0	0	10464747	732590
486.5	9	1041309	1088993	0	0	3889023	0	0	10255350	823690
487.5	5	1025683	1050893	0	0	4263074	0	0	10011289	926116
488.5	3	1010662	1010516	0	0	4649808	0	0	9735704	1041129
489.5	1	996178	968223	0	0	5045856	0	0	9431989	1170091
490.5	0	982169	924385	0	0	5447317	0	0	9103718	1314458
491.5	0	968569	879375	0	0	5849794	0	0	8754578	1475781
492.5	0	955316	833564	0	0	6248455	0	0	8388310	1655695
493.5	0	942347	787315	0	0	6638120	0	0	8008638	1855911
494.5	0	929600	740977	0	0	7013355	0	0	7619217	2078194
495.5	0	917015	694881	0	0	7368595	0	0	7223578	2324348
496.5	0	904533	649336	0	0	7698272	0	0	6825081	2596187
497.5	0	892094	604628	0	0	7996961	0	0	6426879	2895502
498.5	0	879644	561011	0	0	8259522	0	0	6031885	3224025
499.5	0	867126	518712	0	0	8481249	0	0	5642746	3583381
500.5	0	854488	477927	0	0	8658012	0	0	5261828	3975040
501.5	0	841679	438820	0	0	8786379	0	0	4891206	4400255
502.5	0	828651	401523	0	0	8863733	0	0	4532657	4860003
503.5	0	815358	366137	0	0	8888356	0	0	4187669	5354912
504.5	0	801759	332735	0	0	8859493	0	0	3857441	5885195
505.5	0	787815	301361	0	0	8777380	0	0	3542899	6450571
506.5	0	773490	272034	0	0	8643248	0	0	3244711	7050199
507.5	0	758755	244749	0	0	8459290	0	0	2963306	7682600
508.5	0	743583	219480	0	0	8228597	0	0	2698892	8345598
509.5	0	727953	196184	0	0	7955072	0	0	2451482	9036264
510.5	0	711850	174799	0	0	7643311	0	0	2220914	9750874
511.5	0	695262	155253	0	0	7298474	0	0	2006874	10484877
512.5	0	678185	137463	0	0	6926135	0	0	1808921	11232895
513.5	0	660621	121337	0	0	6532124	0	0	1626508	11988733
514.5	0	642576	106779	0	0	6122379	0	0	1459000	12745418
515.5	0	624065	93687	0	0	5702783	0	0	1305699	13495271
516.5	0	605106	81958	0	0	5279031	0	0	1165856	14229996
517.5	0	585727	71491	0	0	4856498	0	0	1038692	14940811
518.5	0	565959	62184	0	0	4440131	0	0	923409	15618591
519.5	0	545841	53938	0	0	4034363	0	0	819205	16254050
520.5	0	525416	46657	0	0	3643046	0	0	725284	16837936
521.5	0	504733	40251	0	0	3269415	0	0	640864	17361242
522.5	0	483845	34633	0	0	2916064	0	0	565185	17815432
523.5	0	462812	29723	0	0	2584953	0	0	497518	18192663
524.5	0	441694	25445	0	0	2277429	0	0	437164	18486006
525.5	0	420556	21729	0	0	1994263	0	0	383463	18689654
526.5	0	399464	18511	0	0	1735702	0	0	335792	18799101
527.5	0	378488	15733	0	0	1501529	0	0	293568	18811297
528.5	0	357696	13342	0	0	1291129	0	0	256251	18724765
529.5	0	337156	11289	0	0	1103558	0	0	223338	18539673
530.5	0	316937	9531	0	0	937614	0	0	194368	18257859
531.5	0	297104	8030	0	0	791899	0	0	168919	17882809
532.5	0	277720	6752	0	0	664887	0	0	146603	17419582
533.5	0	258845	5666	0	0	554975	0	0	127071	16874690
534.5	0	240535	4746	0	0	460536	0	0	110004	16255934
535.5	0	222839	3968	0	0	379958	0	0	95115	15572205
536.5	0	205804	3312	0	0	311679	0	0	82149	14833252
537.5	0	189468	2759	0	0	254214	0	0	70873	14049432
538.5	0	173864	2295	0	0	206171	0	0	61081	13231445
539.5	0	159021	1906	0	0	166271	0	0	52590	12390076
540.5	0	144957	1581	0	0	133347	0	0	45237	11535938
541.5	0	131687	1309	0	0	106354	0	0	38878	10679238
542.5	0	119217	1082	0	0	84363	0	0	33385	9829559
543.5	0	107548	894	0	0	66557	0	0	28645	8995687
544.5	0	96674	737	0	0	52229	0	0	24560	8185463
545.5	0	86586	607	0	0	40768	0	0	21042	7405680
546.5	0	77265	500	0	0	31656	0	0	18017	6662012
547.5	0	68690	411	0	0	24454	0	0	15417	5958991
548.5	0	60838	338	0	0	18793	0	0	13185	5300013
549.5	0	53677	277	0	0	14370	0	0	11270	4687378
550.5	0	47177	227	0	0	10933	0	0	9629	4122358
551.5	0	41302	186	0	0	8278	0	0	8223	3605289
552.5	0	36016	152	0	0	6237	0	0	7019	3135673
553.5	0	31281	125	0	0	4677	0	0	5990	2712299
554.5	0	27060	102	0	0	3490	0	0	5110	2333362
555.5	0	23313	83	0	0	2593	0	0	4358	1996584
556.5	0	20003	68	0	0	1917	0	0	3715	1699337
557.5	0	17092	56	0	0	1411	0	0	3167	1438749
558.5	0	14544	45	0	0	1034	0	0	2699	1211806
559.5	0	12324	37	0	0	755	0	0	2300	1015441
560.5	0	10399	30	0	0	548	0	0	1960	846608
561.5	0	8737	25	0	0	397	0	0	1670	702345
562.5	0	7310	20	0	0	286	0	0	1422	579822
563.5	0	6089	16	0	0	205	0	0	1212	476381
564.5	0	5050	13	0	0	147	0	0	1032	389554
565.5	0	4171	11	0	0	105	0	0	879	317086
566.5	0	3429	9	0	0	74	0	0	749	256935
567.5	0	2807	7	0	0	52	0	0	638	207279
568.5	0	2288	6	0	0	37	0	0	544	166500
569.5	0	1856	5	0	0	26	0	0	464	133184
570.5	0	1499	4	0	0	18	0	0	395	106101
571.5	0	1206	3	0	0	13	0	0	337	84190
572.5	0	965	3	0	0	9	0	0	287	66548
573.5	0	769	2	0	0	6	0	0	245	52407
574.5	0	610	2	0	0	4	0	0	209	41124
575.5	0	482	1	0	0	3	0	0	178	32158
576.5	0	379	1	0	0	2	0	0	152	25063
577.5	0	297	0	0	0	1	0	0	130	19472
578.5	0	231	0	0	0	0	0	0	111	15082
579.5	0	179	0	0	0	0	0	0	95	11647
580.5	0	138	0	0	0	0	0	0	81	8970
581.5	0	106	0	0	0	0	0	0	69	6891
582.5	0	81	0	0	0	0	0	0	59	5280
583.5	0	62	0	0	0	0	0	0	51	4037
584.5	0	47	0	0	0	0	0	0	43	3080
585.5	0	35	0	0	0	0	0	0	37	2345
586.5	0	27	0	0	0	0	0	0	32	1782
587.5	0	20	0	0	0	0	0	0	27	1352
588.5	0	15	0	0	0	0	0	0	23	1024
589.5	0	11	0	0	0	0	0	0	20	775
590.5	0	8	0	0	0	0	0	0	17	586
591.5	0	6	0	0	0	0	0	0	15	442
592.5	0	4	0	0	0	0	0	0	13	334
593.5	0	3	0	0	0	0	0	0	11	251
594.5	0	2	0	0	0	0	0	0	9	189
595.5	0	2	0	0	0	0	0	0	8	143
596.5	0	1	0	0	0	0	0	0	7	108
597.5	0	0	0	0	0	0	0	0	6	81
598.5	0	0	0	0	0	0	0	0	5	61
599.5	0	0	0	0	0	0	0	0	4	46
600.5	0	0	0	0	0	0	0	0	4	35
601.5	0	0	0	0	0	0	0	0	3	26
602.5	0	0	0	0	0	0	0	0	3	20
603.5	0	0	0	0	0	0	0	0	2	15
604.5	0	0	0	0	0	0	0	0	2	11
605.5	0	0	0	0	0	0	0	0	2	9
606.5	0	0	0	0	0	0	0	0	2	7
607.5	0	0	0	0	0	0	0	0	1	5
608.5	0	0	0	0	0	0	0	0	1	4
609.5	0	0	0	0	0	0	0	0	1	3
610.5	0	0	0	0	0	0	0	0	0	2
611.5	0	0	0	0	0	0	0	0	0	2
612.5	0	0	0	0	0	0	0	0	0	1
613.5	0	0	0	0	0	0	0	0	0	1
614.5	0	0	0	0	0	0	0	0	0	0
615.5	0	0	0	0	0	0	0	0	0	0
616.5	0	0	0	0	0	0	0	0	0	0
617.5	0	0	0	0	0	0	0	0	0	0
618.5	0	0	0	0	0	0	0	0	0	0
619.5	0	0	0	0	0	0	0	0	0	0
620.5	0	0	0	0	0	0	0	0	0	0
621.5	0	0	0	0	0	0	0	0	0	0
622.5	0	0	0	0	0	0	0	0	0	0
623.5	0	0	0	0	0	0	0	0	0	0
624.5	0	0	0	0	0	0	0	0	0	0
625.5	0	0	0	0	0	0	0	0	0	0
626.5	0	0	0	0	0	0	0	0	0	0
627.5	0	0	0	0	0	0	0	0	0	0
628.5	0	0	0	0	0	0	0	0	0	0
629.5	0	0	0	0	0	0	0	0	0	0
630.5	0	0	0	0	0	0	0	0	0	0
631.5	0	0	0	0	0	0	0	0	0	0
632.5	0	0	0	0	0	0	0	0	0	0
633.5	0	0	0	0	0	0	0	0	0	0
634.5	0	0	0	0	0	0	0	0	0	0
635.5	0	0	0	0	0	0	0	0	0	0
636.5	0	0	0	0	0	0	0	0	0	0
637.5	0	0	0	0	0	0	0	0	0	0
638.5	0	0	0	0	0	0	0	0	0	0
639.5	0	0	0	0	0	0	0	0	0	0
640.5	0	0	0	0	0	0	0	0	0	0
641.5	0	0	0	0	0	0	0	0	0	0
642.5	0	0	0	0	0	0	0	0	0	0
643.5	0	0	0	0	0	0	0	0	0	0
644.5	0	0	0	0	0	0	0	0	0	0
645.5	0	0	0	0	0	0	0	0	0	0
646.5	0	0	0	0	0	0	0	0	0	0
647.5	0	0	0	0	0	0	0	0	0	0
648.5	0	0	0	0	0	0	0	0	0	0
649.5	0	0	0	0	0	0	0	0	0	0
650.5	0	0	0	0	0	0	0	0	0	0
651.5	0	0	0	0	0	0	0	0	0	0
652.5	0	0	0	0	0	0	0	0	0	0
653.5	0	0	0	0	0	0	0	0	0	0
654.5	0	0	0	0	0	0	0	0	0	0
655.5	0	0	0	0	0	0	0	0	0	0
656.5	0	0	0	0	0	0	0	0	0	0
657.5	0	0	0	0	0	0	0	0	0	0
658.5	0	0	0	0	0	0	0	0	0	0
659.5	0	0	0	0	0	0	0	0	0	0
660.5	0	0	0	0	0	0	0	0	0	0
661.5	0	0	0	0	0	0	0	0	0	0
662.5	0	0	0	0	0	0	0	0	0	0
663.5	0	0	0	0	0	0	0	0	0	0
664.5	0	0	0	0	0	0	0	0	0	0
665.5	0	0	0	0	0	0	0	0	0	0
666.5	0	0	0	0	0	0	0	0	0	0
667.5	0	0	0	0	0	0	0	0	0	0
668.5	0	0	0	0	0	0	0	0	0	0
669.5	0	0	0	0	0	0	0	0	0	0
670.5	0	0	0	0	0	0	0	0	0	0
671.5	0	0	0	0	0	0	0	0	0	0
672.5	0	0	0	0	0	0	0	0	0	0
673.5	0	0	0	0	0	0	0	0	0	0
674.5	0	0	0	0	0	0	0	0	0	0
675.5	0	0	0	0	0	0	0	0	0	0
676.5	0	0	0	0	0	0	0	0	0	0
677.5	0	0	0	0	0	0	0	0	0	0
678.5	0	0	0	0	0	0	0	0	0	0
679.5	0	0	0	0	0	0	0	0	0	0
680.5	0	0	0	0	0	0	0	0	0	0
681.5	0	0	0	0	0	0	0	0	0	0
682.5	0	0	0	0	0	0	0	0	0	0
683.5	0	0	0	0	0	0	0	0	0	0
684.5	0	0	0	0	0	0	0	0	0	0
685.5	0	0	0	0	0	0	0	0	0	0
686.5	0	0	0	0	0	0	0	0	0	0
687.5	0	0	0	0	0	0	0	0	0	0
688.5	0	0	0	0	0	0	0	0	0	0
689.5	0	0	0	0	0	0	0	0	0	0
690.5	0	0	0	0	0	0	0	0	0	0
691.5	0	0	0	0	0	0	0	0	0	0
692.5	0	0	0	0	0	0	0	0	0	0
693.5	0	0	0	0	0	0	0	0	0	0
694.5	0	0	0	0	0	0	0	0	0	0
695.5	0	0	0	0	0	0	0	0	0	0
696.5	0	0	0	0	0	0	0	0	0	0
697.5	0	0	0	0	0	0	0	0	0	0
698.5	0	0	0	0	0	0	0	0	0	0
699.5	0	0	0	0	0	0	0	0	0	0
700.5	0	0	0	0	0	0	0	0	0	0
701.5	0	0	0	0	0	0	0	0	0	0
702.5	0	0	0	0	0	0	0	0	0	0
703.5	0	0	0	0	0	0	0	0	0	0
704.5	0	0	0	0	0	0	0	0	0	0
705.5	0	0	0	0	0	0	0	0	0	0
706.5	0	0	0	0	0	0	0	0	0	0
707.5	0	0	0	0	0	0	0	0	0	0
708.5	0	0	0	0	0	0	0	0	0	0
709.5	0	0	0	0	0	0	0	0	0	0
710.5	0	0	0	0	0	0	0	0	0	0
711.5	0	0	0	0	0	0	0	0	0	0
712.5	0	0	0	0	0	0	0	0	0	0
713.5	0	0	0	0	0	0	0	0	0	0
714.5	0	0	0	0	0	0	0	0	0	0
715.5	0	0	0	0	0	0	0	0	0	0
716.5	0	0	0	0	0	0	0	0	0	0
717.5	0	0	0	0	0	0	0	0	0	0
718.5	0	0	0	0	0	0	0	0	0	0
719.5	0	0	0	0	0	0	0	0	0	0
720.5	0	0	0	0	0	0	0	0	0	1
721.5	0	0	0	0	0	0	0	0	0	1
722.5	0	0	0	0	0	0	0	0	0	2
723.5	0	0	0	0	0	0	0	0	0	2
724.5	0	0	0	0	0	0	0	0	0	2
725.5	0	0	0	0	0	0	0	0	0	3
726.5	0	0	0	0	0	0	0	0	0	3
727.5	0	0	0	0	0	0	0	0	0	4
728.5	0	0	0	0	0	0	0	0	0	4
729.5	0	0	0	0	0	0	0	0	0	5
730.5	0	0	0	0	0	0	0	0	0	6
731.5	0	0	0	0	0	0	0	0	0	8
732.5	0	0	0	0	0	0	0	0	0	9
733.5	0	0	0	0	0	0	0	0	0	11
734.5	0	0	0	0	0	0	0	0	0	13
735.5	0	0	0	0	0	0	0	0	0	15
736.5	0	0	0	0	0	0	0	0	0	18
737.5	0	0	0	0	0	0	0	0	0	21
738.5	0	0	0	0	0	0	0	0	0	25
739.5	0	0	0	0	0	0	0	0	0	30
740.5	0	0	0	0	0	0	0	0	0	35
741.5	0	0	0	0	0	0	0	0	0	41
742.5	0	0	0	0	0	0	0	0	0	49
743.5	0	0	0	0	0	0	0	0	0	58
744.5	0	0	0	0	0	0	0	0	0	68
745.5	0	0	0	0	0	0	0	0	0	81
746.5	0	0	0	0	0	0	0	0	0	95
747.5	0	0	0	0	0	0	0	0	0	112
748.5	0	0	0	0	0	0	0	0	0	131
749.5	0	0	0	0	0	0	0	0	0	154
750.5	0	0	0	0	0	0	0	0	0	181
751.5	0	0	0	0	0	0	0	0	0	213
752.5	0	0	0	0	0	0	0	0	0	249
753.5	0	0	0	0	0	0	0	0	0	291
754.5	0	0	0	0	0	0	0	0	0	340
755.5	0	0	0	0	0	0	0	0	0	397
756.5	0	0	0	0	0	0	0	0	0	463
757.5	0	0	0	0	0	0	0	0	0	540
758.5	0	0	0	0	0	0	0	0	0	628
759.5	0	0	0	0	0	0	0	0	0	729
760.5	0	0	0	0	0	0	0	0	0	846
761.5	0	0	0	0	0	0	0	0	0	980
762.5	0	0	0	0	0	0	0	0	0	1135
763.5	0	0	0	0	0	0	0	0	0	1311
764.5	0	0	0	0	0	0	0	0	0	1514
765.5	0	0	0	0	0	0	0	0	0	1745
766.5	0	0	0	0	0	0	0	0	0	2008
767.5	0	0	0	0	0	0	0	0	0	2309
768.5	0	0	0	0	0	0	0	0	0	2650
769.5	0	0	0	0	0	0	0	0	0	3038
770.5	0	0	0	0	0	0	0	0	0	3477
771.5	0	0	0	0	0	0	0	0	0	3974
772.5	0	0	0	0	0	0	0	0	0	4535
773.5	0	0	0	0	0	0	0	0	0	5169
774.5	0	0	0	0	0	0	0	0	0	5882
775.5	0	0	0	0	0	0	0	0	0	6683
776.5	0	0	0	0	0	0	0	0	0	7582
777.5	0	0	0	0	0	0	0	0	0	8589
778.5	0	0	0	0	0	0	0	0	0	9714
779.5	0	0	0	0	0	0	0	0	0	10971
780.5	0	0	0	0	0	0	0	0	0	12370
781.5	0	0	0	0	0	0	0	0	0	13927
782.5	0	0	0	0	0	0	0	0	0	15654
783.5	0	0	0	0	0	0	0	0	0	17569
784.5	0	0	0	0	0	0	0	0	0	19686
785.5	0	0	0	0	0	0	0	0	0	22023
786.5	0	0	0	0	0	0	0	0	0	24599
787.5	0	0	0	0	0	0	0	0	0	27431
788.5	0	0	0	0	0	0	0	0	0	30541
789.5	0	0	0	0	0	0	0	0	0	33948
790.5	0	0	0	0	0	0	0	0	0	37673
791.5	0	0	0	0	0	0	0	0	0	41740
792.5	0	0	0	0	0	0	0	0	0	46170
793.5	0	0	0	0	0	0	0	0	0	50986
794.5	0	0	0	0	0	0	0	0	0	56212
795.5	0	0	0	0	0	0	0	0	0	61871
796.5	0	0	0	0	0	0	0	0	0	67988
797.5	0	0	0	0	0	0	0	0	0	74585
798.5	0	0	0	0	0	0	0	0	0	81687
799.5	0	0	0	0	0	0	0	0	0	89315
800.5	0	0	0	0	0	0	0	0	0	97493
801.5	0	0	0	0	0	0	0	0	0	106242
802.5	0	0	0	0	0	0	0	0	0	115583
803.5	0	0	0	0	0	0	0	0	0	125533
804.5	0	0	0	0	0	0	0	0	0	136110
805.5	0	0	0	0	0	0	0	0	0	147331
806.5	0	0	0	0	0	0	0	0	0	159207
807.5	0	0	0	0	0	0	0	0	0	171751
808.5	0	0	0	0	0	0	0	0	0	184970
809.5	0	0	0	0	0	0	0	0	0	198869
810.5	0	0	0	0	0	0	0	0	0	213451
811.5	0	0	0	0	0	0	0	0	0	228714
812.5	0	0	0	0	0	0	0	0	0	244653
813.5	0	0	0	0	0	0	0	0	0	261258
814.5	0	0	0	0	0	0	0	0	0	278518
815.5	0	0	0	0	0	0	0	0	0	296413
816.5	0	0	0	0	0	0	0	0	0	314921
817.5	0	0	0	0	0	0	0	0	0	334017
818.5	0	0	0	0	0	0	0	0	0	353669
819.5	0	0	0	0	0	0	0	0	0	373840
820.5	0	0	0	0	0	0	0	0	0	394489
821.5	0	0	0	0	0	0	0	0	0	415571
822.5	0	0	0	0	0	0	0	0	0	437035
823.5	0	0	0	0	0	0	0	0	0	458826
824.5	0	0	0	0	0	0	0	0	0	480885
825.5	0	0	0	0	0	0	0	0	0	503147
826.5	0	0	0	0	0	0	0	0	0	525545
827.5	0	0	0	0	0	0	0	0	0	548007
828.5	0	0	0	0	0	0	0	0	0	570459
829.5	0	0	0	0	0	0	0	0	0	592823
830.5	0	0	0	0	0	0	0	0	0	615018
831.5	0	0	0	0	0	0	0	0	0	636961
832.5	0	0	0	0	0	0	0	0	0	658569
833.5	0	0	0	0	0	0	0	0	0	679756
834.5	0	0	0	0	0	0	0	0	0	700437
835.5	0	0	0	0	0	0	0	0	0	720525
836.5	0	0	0	0	0	0	0	0	0	739937
837.5	0	0	0	0	0	0	0	0	0	758587
838.5	0	0	0	0	0	0	0	0	0	776394
839.5	0	0	0	0	0	0	0	0	0	793279
840.5	0	0	0	0	0	0	0	0	0	809164
841.5	0	0	0	0	0	0	0	0	0	823978
842.5	0	0	0	0	0	0	0	0	0	837651
843.5	0	0	0	0	0	0	0	0	0	850119
844.5	0	0	0	0	0	0	0	0	0	861324
845.5	0	0	0	0	0	0	0	0	0	871213
846.5	0	0	0	0	0	0	0	0	0	879738
847.5	0	0	0	0	0	0	0	0	0	886860
848.5	0	0	0	0	0	0	0	0	0	892544
849.5	0	0	0	0	0	0	0	0	0	896764
850.5	0	0	0	0	0	0	0	0	0	899501
851.5	0	0	0	0	0	0	0	0	0	900742
852.5	0	0	0	0	0	0	0	0	0	900483
853.5	0	0	0	0	0	0	0	0	0	898728
854.5	0	0	0	0	0	0	0	0	0	895487
855.5	0	0	0	0	0	0	0	0	0	890778
856.5	0	0	0	0	0	0	0	0	0	884626
857.5	0	0	0	0	0	0	0	0	0	877063
858.5	0	0	0	0	0	0	0	0	0	868129
859.5	0	0	0	0	0	0	0	0	0	857868
860.5	0	0	0	0	0	0	0	0	0	846332
861.5	0	0	0	0	0	0	0	0	0	833577
862.5	0	0	0	0	0	0	0	0	0	819665
863.5	0	0	0	0	0	0	0	0	0	804664
864.5	0	0	0	0	0	0	0	0	0	788643
865.5	0	0	0	0	0	0	0	0	0	771677
866.5	0	0	0	0	0	0	0	0	0	753842
867.5	0	0	0	0	0	0	0	0	0	735219
868.5	0	0	0	0	0	0	0	0	0	715888
869.5	0	0	0	0	0	0	0	0	0	695932
870.5	0	0	0	0	0	0	0	0	0	675433
871.5	0	0	0	0	0	0	0	0	0	654476
872.5	0	0	0	0	0	0	0	0	0	633143
873.5	0	0	0	0	0	0	0	0	0	611515
874.5	0	0	0	0	0	0	0	0	0	589673
875.5	0	0	0	0	0	0	0	0	0	567696
876.5	0	0	0	0	0	0	0	0	0	545659
877.5	0	0	0	0	0	0	0	0	0	523635
878.5	0	0	0	0	0	0	0	0	0	501694
879.5	0	0	0	0	0	0	0	0	0	479904
880.5	0	0	0	0	0	0	0	0	0	458326
881.5	0	0	0	0	0	0	0	0	0	437021
882.5	0	0	0	0	0	0	0	0	0	416043
883.5	0	0	0	0	0	0	0	0	0	395442
884.5	0	0	0	0	0	0	0	0	0	375264
885.5	0	0	0	0	0	0	0	0	0	355552
886.5	0	0	0	0	0	0	0	0	0	336343
887.5	0	0	0	0	0	0	0	0	0	317670
888.5	0	0	0	0	0	0	0	0	0	299560
889.5	0	0	0	0	0	0	0	0	0	282038
890.5	0	0	0	0	0	0	0	0	0	265124
891.5	0	0	0	0	0	0	0	0	0	248834
892.5	0	0	0	0	0	0	0	0	0	233179
893.5	0	0	0	0	0	0	0	0	0	218168
894.5	0	0	0	0	0	0	0	0	0	203805
895.5	0	0	0	0	0	0	0	0	0	190091
896.5	0	0	0	0	0	0	0	0	0	177025
897.5	0	0	0	0	0	0	0	0	0	164601
898.5	0	0	0	0	0	0	0	0	0	152812
899.5	0	0	0	0	0	0	0	0	0	141648
900.5	0	0	0	0	0	0	0	0	0	131098
901.5	0	0	0	0	0	0	0	0	0	121146
902.5	0	0	0	0	0	0	0	0	0	111778
903.5	0	0	0	0	0	0	0	0	0	102976
904.5	0	0	0	0	0	0	0	0	0	94722
905.5	0	0	0	0	0	0	0	0	0	86997
906.5	0	0	0	0	0	0	0	0	0	79779
907.5	0	0	0	0	0	0	0	0	0	73049
908.5	0	0	0	0	0	0	0	0	0	66786
909.5	0	0	0	0	0	0	0	0	0	60966
910.5	0	0	0	0	0	0	0	0	0	55570
911.5	0	0	0	0	0	0	0	0	0	50575
912.5	0	0	0	0	0	0	0	0	0	45959
913.5	0	0	0	0	0	0	0	0	0	41702
914.5	0	0	0	0	0	0	0	0	0	37782
915.5	0	0	0	0	0	0	0	0	0	34180
916.5	0	0	0	0	0	0	0	0	0	30874
917.5	0	0	0	0	0	0	0	0	0	27847
918.5	0	0	0	0	0	0	0	0	0	25079
919.5	0	0	0	0	0	0	0	0	0	22553
920.5	0	0	0	0	0	0	0	0	0	20251
921.5	0	0	0	0	0	0	0	0	0	18157
922.5	0	0	0	0	0	0	0	0	0	16255
923.5	0	0	0	0	0	0	0	0	0	14531
924.5	0	0	0	0	0	0	0	0	0	12971
925.5	0	0	0	0	0	0	0	0	0	11562
926.5	0	0	0	0	0	0	0	0	0	10290
927.5	0	0	0	0	0	0	0	0	0	9145
928.5	0	0	0	0	0	0	0	0	0	8115
929.5	0	0	0	0	0	0	0	0	0	7191
930.5	0	0	0	0	0	0	0	0	0	6363
931.5	0	0	0	0	0	0	0	0	0	5622
932.5	0	0	0	0	0	0	0	0	0	4960
933.5	0	0	0	0	0	0	0	0	0	4370
934.5	0	0	0	0	0	0	0	0	0	3844
935.5	0	0	0	0	0	0	0	0	0	3377
936.5	0	0	0	0	0	0	0	0	0	2962
937.5	0	0	0	0	0	0	0	0	0	2595
938.5	0	0	0	0	0	0	0	0	0	2270
939.5	0	0	0	0	0	0	0	0	0	1982
940.5	0	0	0	0	0	0	0	0	0	1729
941.5	0	0	0	0	0	0	0	0	0	1506
942.5	0	0	0	0	0	0	0	0	0	1310
943.5	0	0	0	0	0	0	0	0	0	1137
944.5	0	0	0	0	0	0	0	0	0	986
945.5	0	0	0	0	0	0	0	0	0	854
946.5	0	0	0	0	0	0	0	0	0	739
947.5	0	0	0	0	0	0	0	0	0	638
948.5	0	0	0	0	0	0	0	0	0	550
949.5	0	0	0	0	0	0	0	0	0	474
950.5	0	0	0	0	0	0	0	0	0	407
951.5	0	0	0	0	0	0	0	0	0	350
952.5	0	0	0	0	0	0	0	0	0	300
953.5	0	0	0	0	0	0	0	0	0	257
954.5	0	0	0	0	0	0	0	0	0	220
955.5	0	0	0	0	0	0	0	0	0	188
956.5	0	0	0	0	0	0	0	0	0	160
957.5	0	0	0	0	0	0	0	0	0	136
958.5	0	0	0	0	0	0	0	0	0	116
959.5	0	0	0	0	0	0	0	0	0	98
960.5	0	0	0	0	0	0	0	0	0	84
961.5	0	0	0	0	0	0	0	0	0	71
962.5	0	0	0	0	0	0	0	0	0	60
963.5	0	0	0	0	0	0	0	0	0	51
964.5	0	0	0	0	0	0	0	0	0	43
965.5	0	0	0	0	0	0	0	0	0	36
966.5	0	0	0	0	0	0	0	0	0	30
967.5	0	0	0	0	0	0	0	0	0	25
968.5	0	0	0	0	0	0	0	0	0	21
969.5	0	0	0	0	0	0	0	0	0	18
970.5	0	0	0	0	0	0	0	0	0	15
971.5	0	0	0	0	0	0	0	0	0	12
972.5	0	0	0	0	0	0	0	0	0	10
973.5	0	0	0	0	0	0	0	0	0	9
974.5	0	0	0	0	0	0	0	0	0	7
975.5	0	0	0	0	0	0	0	0	0	6
976.5	0	0	0	0	0	0	0	0	0	5
977.5	0	0	0	0	0	0	0	0	0	4
978.5	0	0	0	0	0	0	0	0	0	3
979.5	0	0	0	0	0	0	0	0	0	3
980.5	0	0	0	0	0	0	0	0	0	2
981.5	0	0	0	0	0	0	0	0	0	2
982.5	0	0	0	0	0	0	0	0	0	2
983.5	0	0	0	0	0	0	0	0	0	1
984.5	0	0	0	0	0	0	0	0	0	1
985.5	0	0	0	0	0	0	0	0	0	0
986.5	0	0	0	0	0	0	0	0	0	0
987.5	0	0	0	0	0	0	0	0	0	0
988.5	0	0	0	0	0	0	0	0	0	0
989.5	0	0	0	0	0	0	0	0	0	0
990.5	0	0	0	0	0	0	0	0	0	0
991.5	0	0	0	0	0	0	0	0	0	0
992.5	0	0	0	0	0	0	0	0	0	0
993.5	0	0	0	0	0	0	0	0	0	0
994.5	0	0	0	0	0	0	0	0	0	0
995.5	0	0	0	0	0	0	0	0	0	0
996.5	0	0	0	0	0	0	0	0	0	0
997.5	0	0	0	0	0	0	0	0	0	0
998.5	0	0	0	0	0	0	0	0	0	0
999.5	0	0	0	0	0	0	0	0	0	0

## Sheet: Fig1e
EV concentration
PBS	Serum
152000000	42100000000
132000000	35200000000
191000000	21200000000
45900000	30100000000
256000000	118000000000
174000000	97100000000
84600000	120000000000
203000000	61900000000
285000000	105000000000
160000000	58600000000

## Sheet: Fig1g
Fluorescence intensity (a.u.)
PBS	Serum EVs					3.4553e-07
1235	3399
691	2498
615	3173
173	2031
464	1770
406	2177
76	2664
100	2233
188	1549
177	1341
		p values = 0.00000034553

## Sheet: Fig1h
CD63-CD63	CD63-CD81	CD63-CD9	CD63-IgG	CD81-CD63	CD81-CD81	CD81-CD9	CD81-IgG	CD9-CD63	CD9-CD81	CD9-CD9	CD9-IgG
230000	1410000	2200000	510000	50000	810000	1000000	200000	140000	1270000	1900000	680000
230000	1440000	1400000	640000	80000	1000000	2080000	480000	200000	1590000	4080000	590000
170000	1220000	2420000	690000	70000	800000	810000	420000	90000	940000	1880000	1590000
70000	1870000	3100000	830000	150000	750000	2140000	400000	80000	1460000	2250000	520000
220000	1590000	2500000	560000	40000	1040000	1430000	150000	140000	1410000	3070000	540000
200000	1940000	4300000	1120000	70000	870000	1180000	530000	160000	1640000	3900000	1800000
270000	1630000	1990000	660000	100000	660000	1500000	250000	340000	1430000	2800000	510000
120000	1150000	2480000	510000	40000	870000	1040000	240000	140000	1030000	2130000	490000
110000	1230000	2520000	510000	40000	830000	1220000	340000	90000	1140000	1270000	530000
830000	1150000	2060000	780000	390000	750000	1670000	500000	410000	940000	2030000	430000

## Sheet: Fig2b
Pore diameter (µm)	PBS 10s wash	Lysis
10	0.009206	0.008822
9.9437	0.009206	0.008844
9.8238	0.009206	0.00889
9.6058	0.009035	0.008842
9.4964	0.008477	0.00842
9.294	0.007801	0.007667
9.1894	0.007629	0.007326
8.9997	0.007134	0.006895
8.9023	0.006781	0.006773
8.7239	0.006295	0.00656
8.6324	0.006179	0.006456
8.464	0.006088	0.006137
8.3787	0.006088	0.005695
8.2198	0.006749	0.005525
8.1393	0.007533	0.005934
7.9894	0.009023	0.00677
7.9135	0.009786	0.00711
7.7708	0.01124	0.007665
7.699	0.01178	0.007776
7.5645	0.01237	0.007867
7.4968	0.01265	0.007931
7.3647	0.01325	0.00816
7.3025	0.01348	0.008262
7.1488	0.01348	0.008027
7.1163	0.01335	0.007899
6.9288	0.01305	0.007777
6.5832	0.0112	0.007824
6.3749	0.00942	0.007149
6.1661	0.007534	0.007006
5.9809	0.005181	0.006142
5.8369	0.004872	0.005646
5.6579	0.004552	0.005304
5.5077	0.003977	0.004657
5.413	0.003864	0.004327
5.0691	0.003725	0.003735
4.7661	0.002945	0.0027
4.5278	0.002301	0.002143
4.3138	0.001963	0.002476
4.0747	0.00102	0.002638
3.9082	0.0001721	0.002243
3.7274	9.693e-05	0.002636
3.5741	0.0004792	0.003286
3.436	0.001414	0.003548
3.3034	0.002131	0.003385
3.1901	0.002779	0.003011
3.0649	0.002981	0.002206
2.9601	0.00323	0.001066
2.858	0.003583	0.0006811
2.7667	0.003739	0.001021
2.68	0.004001	0.001678
2.5915	0.004138	0.00222
2.5156	0.004039	0.002441
2.4447	0.003951	0.002455
2.3758	0.003934	0.002252
2.3107	0.003742	0.001807
2.2539	0.003457	0.001264
2.1989	0.003243	0.0007107
2.1377	0.003004	0.0001248
2.0395	0.003157	5.005e-06
1.9429	0.003922	0
1.8595	0.003982	0
1.7805	0.003718	0
1.7136	0.003424	0
1.644	0.002942	0.0001962
1.5821	0.002536	0.001184
1.5249	0.002431	0.001737
1.4742	0.002622	0.001977
1.425	0.00273	0.00198
1.3793	0.002632	0.001761
1.3361	0.00288	0.001406
1.2948	0.002774	0.0008538
1.2571	0.002492	0.00025
1.2201	0.002885	0.0005382
1.187	0.00314	0.000821
1.1541	0.003251	0.001008
1.1233	0.003147	0.001078
1.0944	0.002797	0.001234
1.0679	0.002244	0.001511
1.0049	0.001703	0.001791
0.9496	0.001309	0.001963
0.8988	0.002065	0.001804
0.8544	0.002881	0.001666
0.8137	0.003346	0.001555
0.7764	0.003293	0.001702
0.7431	0.002379	0.001658
0.7121	0.001825	0.001761
0.6831	0.00234	0.002519
0.6569	0.002428	0.002798
0.6326	0.002206	0.002867
0.6103	0.002022	0.002789
0.589	0.002221	0.00235
0.5692	0.002299	0.001534
0.5509	0.00207	0.0005463
0.5338	0.002041	9.586e-05
0.5176	0.002652	0.0005013
0.5023	0.003261	0.0008429
0.4881	0.003549	0.001088
0.4743	0.003403	0.001214
0.4616	0.002842	0.001233
0.4494	0.002491	0.00117
0.4378	0.002296	0.001019
0.4268	0.0019	0.0007728
0.4066	0.001351	0.0004646
0.3881	0.0001354	0
0.3712	0	0
0.3558	0	0
0.3414	0	0
0.3283	2.017e-05	0
0.3162	0.0002154	1.759e-06
0.3048	0.0009073	0.0002334
0.2846	0.001745	0.0006342
0.2753	0.002395	0.001001
0.2668	0.002306	0.001006
0.2511	0.002002	0.0009102
0.2439	0.001084	0.0004335
0.2371	0.0005958	0.0001158
0.2247	0.0004611	0
0.2189	0.0004719	0
0.2135	0.0004356	0
0.2033	0.0004403	0
0.1941	0.0003584	0
0.1856	0.0003209	0
0.1708	0.0003697	0
0.1642	0.0003894	0
0.1581	0.000391	0
0.1473	0.0004427	0
0.1424	0.0008137	0
0.1377	0.0009525	0
0.1294	0.0009601	0
0.1256	0.0007792	0
0.122	0.0006761	0
0.1155	0.0004881	0
0.1124	3.791e-05	0
0.1095	0	0
0.1042	0	0
0.1017	0	0
0.0994	0	0
0.0955	0	0
0.0939	0	0
0.0909	0	0
0.0874	0	0
0.0861	0	0
0.0842	0	0
0.0807	0	0
0.0791	0	0
0.0781	0	0
0.075	0	0
0.0731	2.892e-06	0
0.0722	1.219e-05	0
0.0684	1.595e-05	0
0.0658	2.583e-05	0
0.0645	0.0001527	0
0.0622	0.0003338	0
0.06	0.0005534	0
0.0585	0.001098	7.897e-05
0.057	0.001947	0.0004532
0.0565	0.002744	0.0008358
0.0543	0.002935	0.000923
0.0539	0.003914	0.001343
0.0534	0.004186	0.001423
0.0507	0.00439	0.0015
0.0496	0.004819	0.0021
0.0489	0.004973	0.002587
0.0478	0.005145	0.002991
0.0472	0.005049	0.003428
0.0469	0.004834	0.003699
0.0457	0.004717	0.003859
0.0454	0.004141	0.004626
0.0448	0.004119	0.004866
0.0436	0.004245	0.005421
0.0431	0.005485	0.006583
0.0415	0.006225	0.007053
0.04	0.007651	0.00789
0.0396	0.00896	0.008552
0.0394	0.009146	0.008743
0.0389	0.009212	0.008846
0.0384	0.009341	0.00912
0.038	0.009407	0.009313
0.0356	0.00944	0.009464
0.0349	0.01018	0.01117
0.0335	0.01013	0.0115
0.0332	0.009849	0.01233
0.0329	0.009775	0.01253
0.0323	0.009805	0.01254
0.0311	0.01015	0.01254
0.0308	0.00994	0.01241
0.0306	0.009615	0.01222
0.029	0.009264	0.01195
0.0285	0.007442	0.01277
0.0276	0.006843	0.01309
0.0267	0.005851	0.0146
0.0259	0.006363	0.01625
0.0255	0.007802	0.01776
0.0244	0.008943	0.01858
0.0241	0.01276	0.02105
0.0238	0.01359	0.0216
0.0226	0.01402	0.02209
0.0223	0.01799	0.02339
0.0218	0.01978	0.02422
0.0214	0.02215	0.02542
0.0204	0.02377	0.02624
0.0199	0.02323	0.02564
0.0186	0.0223	0.025
0.0182	0.02254	0.02835
0.0178	0.02267	0.03019
0.0168	0.02269	0.03175
0.0164	0.02981	0.04041
0.0158	0.03373	0.0451
0.0153	0.0424	0.05223
0.0147	0.04583	0.05859
0.0145	0.04403	0.06493
0.0138	0.04338	0.06743
0.0136	0.05006	0.07718
0.0133	0.05241	0.0802
0.0128	0.05492	0.08284
0.0126	0.06552	0.09146
0.0122	0.06861	0.09517
0.0119	0.0765	0.1022
0.0115	0.08732	0.1086
0.0114	0.09617	0.1147
0.011	0.09791	0.1173
0.0108	0.09893	0.1224
0.0107	0.09954	0.1239
0.0103	0.1006	0.1253
0.0102	0.1064	0.1299
0.01	0.1085	0.1314
0.0097	0.11	0.133
0.0096	0.1173	0.1418
0.0094	0.1209	0.1465
0.0092	0.1245	0.1515
0.009	0.1301	0.1546
0.0089	0.1372	0.1564
0.0086	0.1408	0.1564
0.0085	0.1506	0.156
0.0085	0.153	0.1562
0.0082	0.1554	0.1564
0.0081	0.163	0.1594
0.008	0.1654	0.1598
0.0078	0.1698	0.1588
0.0077	0.1737	0.1563
0.0076	0.1764	0.1533
0.0074	0.1776	0.1517
0.0074	0.1781	0.146
0.0073	0.1807	0.1458
0.0071	0.1859	0.1461
0.007	0.1981	0.1469
0.0068	0.2014	0.1453
0.0066	0.1994	0.1378
0.0064	0.1857	0.1265
0.0063	0.1652	0.1176
0.006	0.1529	0.1145
0.0058	0.1083	0.1052
0.0057	0.08909	0.09865
0.0054	0.06977	0.0914
0.0053	0.03503	0.07483
0.0051	0.03216	0.06858
0.0048	0.02568	0.05147
0.0046	0.01765	0.03735
0.0046	0.01049	0.02649
0.0043	0.007222	0.02177
0.0043	0.001057	0.01014
0.0042	0.000704	0.008467
0.0039	0.0001727	0.00625
0.0038	0	0.003822
0.0037	0	0.002831
0.0036	0	0.0001132
	0	0

## Sheet: Fig2c
miRNA	Exp #1	Exp #2
hsa-let-7a-3p	0	0
hsa-let-7a-5p	10356	8038.59
hsa-let-7b-5p	12945	14469.5
hsa-let-7c-5p	6472.49	3215.43
hsa-let-7d-3p	647.249	1607.72
hsa-let-7d-5p	647.249	0
hsa-let-7e-5p	0	0
hsa-let-7f-5p	7766.99	9646.3
hsa-let-7g-5p	3236.25	8038.59
hsa-let-7i-5p	16828.5	28938.9
hsa-miR-1-3p	647.249	0
hsa-miR-100-5p	18770.2	56270.1
hsa-miR-101-3p	647.249	0
hsa-miR-10396a-5p	0	0
hsa-miR-10396b-5p	0	1607.72
hsa-miR-103a-3p	647.249	3215.43
hsa-miR-103b	1941.75	1607.72
hsa-miR-10524-5p	647.249	0
hsa-miR-106b-3p	1294.5	0
hsa-miR-106b-5p	0	0
hsa-miR-107	647.249	3215.43
hsa-miR-10a-3p	0	0
hsa-miR-10a-5p	9708.74	30546.6
hsa-miR-10b-5p	10356	6430.87
hsa-miR-1180-3p	647.249	0
hsa-miR-1185-1-3p	0	0
hsa-miR-122-5p	647.249	1607.72
hsa-miR-122b-3p	1294.5	1607.72
hsa-miR-1246	3236.25	0
hsa-miR-1249-3p	0	1607.72
hsa-miR-125a-5p	2589	3215.43
hsa-miR-125b-1-3p	0	0
hsa-miR-125b-5p	4530.74	11254
hsa-miR-126-3p	4530.74	9646.3
hsa-miR-126-5p	1294.5	0
hsa-miR-1260a	0	0
hsa-miR-1266-5p	647.249	0
hsa-miR-127-3p	5177.99	3215.43
hsa-miR-127-5p	0	0
hsa-miR-128-3p	8414.24	4823.15
hsa-miR-1285-3p	647.249	0
hsa-miR-1290	647.249	0
hsa-miR-1303	0	1607.72
hsa-miR-1307-3p	647.249	0
hsa-miR-130a-3p	647.249	0
hsa-miR-130b-3p	0	0
hsa-miR-130b-5p	0	1607.72
hsa-miR-132-3p	0	0
hsa-miR-133a-3p	0	0
hsa-miR-134-5p	1941.75	0
hsa-miR-1343-3p	0	1607.72
hsa-miR-136-3p	647.249	1607.72
hsa-miR-138-5p	0	0
hsa-miR-140-3p	1941.75	0
hsa-miR-140-5p	0	0
hsa-miR-141-3p	647.249	0
hsa-miR-142-5p	0	0
hsa-miR-143-3p	182524	28938.9
hsa-miR-143-5p	5177.99	0
hsa-miR-144-3p	0	3215.43
hsa-miR-145-5p	5177.99	0
hsa-miR-146a-5p	2589	0
hsa-miR-146b-5p	1941.75	0
hsa-miR-148a-3p	27184.5	8038.59
hsa-miR-148b-3p	0	1607.72
hsa-miR-150-5p	647.249	0
hsa-miR-151a-3p	1294.5	8038.59
hsa-miR-151a-5p	647.249	0
hsa-miR-152-3p	3236.25	6430.87
hsa-miR-152-5p	0	0
hsa-miR-154-3p	0	0
hsa-miR-154-5p	647.249	0
hsa-miR-155-5p	12297.7	22508
hsa-miR-15a-5p	0	0
hsa-miR-15b-5p	0	0
hsa-miR-16-2-3p	647.249	1607.72
hsa-miR-16-5p	0	0
hsa-miR-181a-3p	0	0
hsa-miR-181a-5p	9061.49	1607.72
hsa-miR-181b-5p	647.249	0
hsa-miR-181d-5p	647.249	0
hsa-miR-182-5p	0	0
hsa-miR-183-5p	647.249	0
hsa-miR-184	0	0
hsa-miR-185-5p	647.249	0
hsa-miR-186-5p	1294.5	0
hsa-miR-191-5p	1941.75	3215.43
hsa-miR-192-5p	1294.5	1607.72
hsa-miR-193a-5p	0	0
hsa-miR-193b-3p	647.249	0
hsa-miR-196b-5p	0	0
hsa-miR-199a-3p	7119.74	9646.3
hsa-miR-199a-5p	3236.25	8038.59
hsa-miR-199b-3p	5825.24	12861.7
hsa-miR-199b-5p	1941.75	1607.72
hsa-miR-19b-3p	647.249	0
hsa-miR-200a-3p	647.249	0
hsa-miR-200c-3p	1294.5	0
hsa-miR-202-5p	647.249	1607.72
hsa-miR-203a-3p	69255.7	64308.7
hsa-miR-203b-5p	73786.4	69131.8
hsa-miR-20a-5p	0	1607.72
hsa-miR-21-3p	0	0
hsa-miR-21-5p	77022.7	138264
hsa-miR-210-3p	1294.5	0
hsa-miR-214-3p	0	0
hsa-miR-218-5p	647.249	1607.72
hsa-miR-22-3p	13592.2	16077.2
hsa-miR-221-3p	9061.49	16077.2
hsa-miR-221-5p	0	0
hsa-miR-222-3p	2589	4823.15
hsa-miR-223-3p	1294.5	0
hsa-miR-224-5p	0	0
hsa-miR-2355-3p	0	0
hsa-miR-23a-3p	647.249	3215.43
hsa-miR-23b-3p	1294.5	0
hsa-miR-23b-5p	647.249	0
hsa-miR-24-2-5p	0	0
hsa-miR-24-3p	3236.25	3215.43
hsa-miR-25-3p	2589	3215.43
hsa-miR-26a-5p	11650.5	19292.6
hsa-miR-26b-5p	647.249	0
hsa-miR-27a-3p	22006.5	36977.5
hsa-miR-27b-3p	18770.2	35369.8
hsa-miR-28-3p	1294.5	0
hsa-miR-28-5p	0	1607.72
hsa-miR-29a-3p	5825.24	14469.5
hsa-miR-29b-3p	0	0
hsa-miR-3074-5p	1294.5	1607.72
hsa-miR-30a-5p	2589	6430.87
hsa-miR-30c-5p	647.249	0
hsa-miR-30d-5p	3883.5	4823.15
hsa-miR-30e-3p	0	0
hsa-miR-30e-5p	2589	1607.72
hsa-miR-31-5p	0	0
hsa-miR-3127-3p	0	1607.72
hsa-miR-3168	100324	98070.7
hsa-miR-3184-3p	1941.75	1607.72
hsa-miR-3184-5p	0	0
hsa-miR-3185	647.249	0
hsa-miR-3192-3p	0	1607.72
hsa-miR-3195	0	1607.72
hsa-miR-32-5p	647.249	0
hsa-miR-320a-3p	4530.74	0
hsa-miR-320b	1294.5	0
hsa-miR-320c	647.249	0
hsa-miR-320d	0	0
hsa-miR-323a-3p	0	0
hsa-miR-328-3p	647.249	0
hsa-miR-329-3p	0	0
hsa-miR-335-3p	0	1607.72
hsa-miR-339-5p	0	0
hsa-miR-340-3p	0	0
hsa-miR-340-5p	0	1607.72
hsa-miR-34a-5p	647.249	0
hsa-miR-3529-3p	0	0
hsa-miR-361-3p	0	0
hsa-miR-361-5p	0	0
hsa-miR-3613-3p	0	1607.72
hsa-miR-3615	647.249	0
hsa-miR-362-5p	0	0
hsa-miR-369-3p	0	0
hsa-miR-370-3p	0	1607.72
hsa-miR-370-5p	0	0
hsa-miR-374b-5p	0	0
hsa-miR-374c-3p	647.249	0
hsa-miR-378a-3p	3883.5	1607.72
hsa-miR-378c	1294.5	0
hsa-miR-378d	647.249	0
hsa-miR-378e	0	0
hsa-miR-379-5p	0	3215.43
hsa-miR-381-3p	3236.25	9646.3
hsa-miR-382-5p	647.249	0
hsa-miR-383-3p	1294.5	0
hsa-miR-3916	0	1607.72
hsa-miR-409-3p	1294.5	1607.72
hsa-miR-409-5p	1294.5	0
hsa-miR-410-3p	647.249	0
hsa-miR-411-5p	0	0
hsa-miR-423-3p	1941.75	0
hsa-miR-423-5p	3236.25	1607.72
hsa-miR-425-5p	0	0
hsa-miR-4488	647.249	1607.72
hsa-miR-4492	0	0
hsa-miR-4497	0	0
hsa-miR-4505	0	0
hsa-miR-451a	55663.4	24115.8
hsa-miR-455-5p	0	0
hsa-miR-4663	647.249	0
hsa-miR-4667-3p	0	1607.72
hsa-miR-4671-5p	0	0
hsa-miR-4686	0	3215.43
hsa-miR-4747-3p	0	1607.72
hsa-miR-484	647.249	0
hsa-miR-485-5p	0	0
hsa-miR-486-3p	647.249	0
hsa-miR-486-5p	3883.5	0
hsa-miR-487b-3p	0	1607.72
hsa-miR-493-3p	0	0
hsa-miR-493-5p	647.249	0
hsa-miR-494-3p	0	0
hsa-miR-499a-5p	0	0
hsa-miR-499b-3p	0	0
hsa-miR-503-5p	0	0
hsa-miR-508-3p	0	1607.72
hsa-miR-5089-3p	647.249	1607.72
hsa-miR-511-5p	0	1607.72
hsa-miR-532-3p	0	0
hsa-miR-532-5p	647.249	0
hsa-miR-539-3p	0	0
hsa-miR-543	647.249	0
hsa-miR-548aa	0	0
hsa-miR-548ad-5p	0	0
hsa-miR-548ae-5p	0	0
hsa-miR-548ap-3p	0	1607.72
hsa-miR-548ay-5p	0	0
hsa-miR-548b-5p	0	0
hsa-miR-548d-5p	0	0
hsa-miR-548t-3p	0	0
hsa-miR-549a-5p	647.249	0
hsa-miR-5585-3p	0	0
hsa-miR-574-5p	0	0
hsa-miR-582-5p	0	0
hsa-miR-598-3p	0	1607.72
hsa-miR-615-3p	1294.5	0
hsa-miR-625-3p	0	0
hsa-miR-629-3p	0	0
hsa-miR-629-5p	0	0
hsa-miR-6504-3p	0	0
hsa-miR-6504-5p	0	1607.72
hsa-miR-651-5p	0	0
hsa-miR-654-3p	647.249	1607.72
hsa-miR-656-3p	647.249	0
hsa-miR-657	0	0
hsa-miR-664a-5p	647.249	0
hsa-miR-6717-5p	0	4823.15
hsa-miR-6746-3p	647.249	0
hsa-miR-6755-3p	0	1607.72
hsa-miR-6774-3p	0	1607.72
hsa-miR-6777-5p	0	1607.72
hsa-miR-6802-5p	0	1607.72
hsa-miR-6813-5p	647.249	0
hsa-miR-6834-3p	0	0
hsa-miR-6849-3p	647.249	0
hsa-miR-7-5p	1294.5	1607.72
hsa-miR-708-5p	647.249	0
hsa-miR-7111-5p	0	3215.43
hsa-miR-744-5p	1294.5	0
hsa-miR-765	647.249	0
hsa-miR-767-5p	0	0
hsa-miR-7977	0	1607.72
hsa-miR-889-3p	0	1607.72
hsa-miR-9-5p	0	0
hsa-miR-92a-3p	5825.24	4823.15
hsa-miR-92b-3p	0	1607.72
hsa-miR-93-5p	647.249	0
hsa-miR-941	647.249	0
hsa-miR-98-5p	0	0
hsa-miR-9985	1941.75	1607.72
hsa-miR-99a-5p	25242.7	11254
hsa-miR-99b-3p	647.249	0
hsa-miR-99b-5p	3236.25	1607.72

## Sheet: Fig2f
miR concentration (pM)	Ct mean value
0.1	33.696
1	28.715
10	24.772
100	22.145
1000	16.862
50			21.931
1.2			28.517

## Sheet: Fig2g
	CNF-water	CNF-miR21	miR21 50 pM
Read counts	0	11	181
	CNF-water	CNF-miR21	miR21 50 pM
Read counts	0	11	181

## Sheet: Fig2h
	miR-21-3p	Others
CNF sheet water	0	100
CNF sheet miRNA 50 pM	2.48307	97.5169
miRNA 50 pM	41.2301	58.7699

[truncated: 38 more sheets: Fig3c, Fig3d, Fig3f, Fig3h, Fig4c, Fig4d, Fig4E_left, Fig4e_right, Fig4h, Fig4i, Fig5c, Fig5d, Fig5e, Fig5g, Fig5h, Fig5i, Fig6c, Fig6d, Fig6e, Fig6f_upper …]
